# Supplementary material for: Subtypes of primary colorectal tumors correlate with response to targeted treatment in colorectal cell lines
Source: BMC Med Genomics. 2012 Dec 31;5:66. doi: 10.1186/1755-8794-5-66 (PMC3543849; doi:10.1186/1755-8794-5-66)
Supplement: Additional file 2 — Table S5. Probe sets contained in the Type 1 gene signature. [file 1755-8794-5-66-S2.xlsx]

## Sheet: table_S3
Table S5: Probe sets contained in the Type 1 gene signature
Probe set id	ENTREZ gene id
117_at	3310
1405_i_at	6352
1552309_a_at	91624
1552316_a_at	170575
1552848_a_at	139411
1553043_a_at	146722
1553102_a_at	26112
1553243_at	80760
1553613_s_at	2296
1553973_a_at	404203
1554008_at	9180
1554018_at	10457
1554127_s_at	253827
1554195_a_at	389336
1554240_a_at	3683
1554474_a_at	26002
1554547_at	220965
1554899_s_at	2207
1554966_a_at	11259
1554997_a_at	5743
1555229_a_at	716
1555349_a_at	3689
1555355_a_at	2113
1555526_a_at	23157
1555579_s_at	5797
1555630_a_at	83871
1555638_a_at	64092
1555705_a_at	123920
1555724_s_at	6876
1555728_a_at	51338
1555756_a_at	64581
1555759_a_at	6352
1555778_a_at	10631
1555938_x_at	7431
1555997_s_at	3488
1556183_at	645784
1556185_a_at	79689
1556209_at	9976
1556325_at	27145
1556427_s_at	221091
1557049_at	149478
1557080_s_at	9358
1557938_s_at	284119
1557961_s_at	100127983
1558199_at	2335
1558397_at	5175
1558828_s_at	728264
1559477_s_at	4211
1559584_a_at	283897
1560359_at	53918
1560396_at	89857
1564796_at	2012
1568658_at	339804
1568760_at	4629
1569040_s_at	645784
1569150_x_at	9260
1569956_at	4638
1570515_a_at	27145
160020_at	4323
200600_at	4478
200621_at	1465
200665_s_at	6678
200696_s_at	2934
200795_at	8404
200799_at	3303
200859_x_at	2316
200897_s_at	23022
200906_s_at	23022
200907_s_at	23022
200974_at	59
200982_s_at	309
200986_at	710
201008_s_at	10628
201009_s_at	10628
201010_s_at	10628
201012_at	301
201041_s_at	1843
201058_s_at	10398
201060_x_at	2040
201061_s_at	2040
201069_at	4313
201105_at	3956
201108_s_at	7057
201109_s_at	7057
201110_s_at	7057
201116_s_at	1363
201117_s_at	1363
201137_s_at	3115
201141_at	10457
201147_s_at	7078
201148_s_at	7078
201149_s_at	7078
201150_s_at	7078
201162_at	3490
201170_s_at	8553
201185_at	5654
201261_x_at	633
201272_at	231
201289_at	3491
201300_s_at	5621
201313_at	2026
201324_at	2012
201325_s_at	2012
201348_at	2878
201387_s_at	7345
201389_at	3678
201422_at	10437
201426_s_at	7431
201430_s_at	1809
201431_s_at	1809
201438_at	1293
201495_x_at	4629
201496_x_at	4629
201497_x_at	4629
201508_at	3487
201525_at	347
201531_at	7538
201539_s_at	2273
201540_at	2273
201560_at	25932
201564_s_at	6624
201581_at	56255
201615_x_at	800
201616_s_at	800
201617_x_at	800
201641_at	684
201645_at	3371
201666_at	7076
201667_at	2697
201693_s_at	1958
201694_s_at	1958
201720_s_at	7805
201721_s_at	7805
201739_at	6446
201743_at	929
201744_s_at	4060
201787_at	2192
201792_at	165
201798_s_at	26509
201810_s_at	9467
201811_x_at	9467
201828_x_at	8933
201842_s_at	2202
201843_s_at	2202
201852_x_at	1281
201858_s_at	5552
201859_at	5552
201860_s_at	5327
201865_x_at	2908
201893_x_at	1634
201939_at	10769
201957_at	4660
201963_at	2180
202007_at	4811
202018_s_at	4057
202035_s_at	6422
202036_s_at	6422
202037_s_at	6422
202047_s_at	23466
202048_s_at	23466
202052_s_at	26064
202075_s_at	5360
202086_at	4599
202087_s_at	1514
202112_at	7450
202132_at	25937
202133_at	25937
202191_s_at	8522
202192_s_at	8522
202196_s_at	27122
202202_s_at	3910
202206_at	10123
202207_at	10123
202208_s_at	10123
202222_s_at	1674
202237_at	4837
202238_s_at	4837
202269_x_at	2633
202270_at	2633
202273_at	5159
202274_at	72
202283_at	5176
202291_s_at	4256
202310_s_at	1277
202311_s_at	1277
202340_x_at	3164
202363_at	6695
202388_at	5997
202391_at	10409
202403_s_at	1278
202404_s_at	1278
202435_s_at	1545
202436_s_at	1545
202437_s_at	1545
202450_s_at	1513
202465_at	5118
202478_at	28951
202497_x_at	6515
202498_s_at	6515
202499_s_at	6515
202524_s_at	9806
202555_s_at	4638
202565_s_at	6840
202566_s_at	6840
202619_s_at	5352
202620_s_at	5352
202627_s_at	5054
202628_s_at	5054
202637_s_at	3383
202638_s_at	3383
202663_at	7456
202664_at	7456
202672_s_at	467
202686_s_at	558
202709_at	2331
202723_s_at	2308
202728_s_at	4052
202729_s_at	4052
202746_at	9452
202747_s_at	9452
202748_at	2634
202765_s_at	2200
202766_s_at	2200
202768_at	2354
202796_at	11346
202803_s_at	3689
202806_at	1627
202827_s_at	4323
202828_s_at	4323
202856_s_at	9123
202861_at	5187
202877_s_at	22918
202878_s_at	22918
202897_at	140885
202912_at	133
202917_s_at	6279
202920_at	287
202947_s_at	2995
202948_at	3554
202952_s_at	8038
202953_at	713
202957_at	3059
202988_s_at	5996
202992_at	730
202994_s_at	2192
202995_s_at	2192
202998_s_at	4017
203044_at	22856
203065_s_at	857
203066_at	51363
203083_at	7058
203085_s_at	7040
203088_at	10516
203104_at	1436
203131_at	5156
203139_at	1612
203140_at	604
203151_at	4130
203153_at	3434
203167_at	7077
203180_at	220
203185_at	9770
203186_s_at	6275
203295_s_at	477
203296_s_at	477
203300_x_at	8905
203305_at	2162
203323_at	858
203324_s_at	858
203325_s_at	1289
203329_at	5797
203337_x_at	9270
203372_s_at	8835
203373_at	8835
203381_s_at	348
203382_s_at	348
203404_at	9823
203416_at	963
203417_at	4237
203424_s_at	3488
203471_s_at	5341
203476_at	7162
203477_at	1306
203485_at	6252
203498_at	10231
203501_at	10404
203504_s_at	19
203542_s_at	687
203543_s_at	687
203561_at	2212
203562_at	9638
203570_at	4016
203592_s_at	10272
203603_s_at	9839
203632_s_at	51704
203645_s_at	9332
203649_s_at	5320
203662_s_at	7111
203665_at	3162
203666_at	6387
203680_at	5577
203688_at	5311
203695_s_at	1687
203699_s_at	1734
203700_s_at	1734
203705_s_at	8324
203706_s_at	8324
203708_at	5142
203710_at	3708
203729_at	2014
203748_x_at	5937
203753_at	6925
203758_at	1519
203760_s_at	6503
203761_at	6503
203766_s_at	25802
203771_s_at	644
203773_x_at	644
203787_at	23635
203810_at	11080
203812_at	6586
203813_s_at	6586
203817_at	2983
203820_s_at	10643
203835_at	2615
203845_at	8850
203851_at	3489
203854_at	3426
203865_s_at	104
203868_s_at	7412
203874_s_at	6594
203875_at	6594
203879_at	5293
203886_s_at	2199
203887_s_at	7056
203888_at	7056
203910_at	9411
203915_at	4283
203919_at	6919
203921_at	9435
203922_s_at	1536
203923_s_at	1536
203932_at	3109
203936_s_at	4318
203951_at	1264
203980_at	2167
204000_at	10681
204007_at	2215
204035_at	7857
204036_at	1902
204037_at	1902
204040_at	9781
204041_at	4129
204042_at	10810
204051_s_at	6424
204052_s_at	6424
204069_at	4211
204070_at	5920
204072_s_at	10129
204082_at	5090
204083_s_at	7169
204099_at	6604
204103_at	6351
204114_at	22795
204115_at	2791
204118_at	962
204122_at	7305
204134_at	5138
204135_at	11259
204136_at	1294
204140_at	8460
204141_at	7280
204150_at	23166
204154_at	1036
204163_at	11117
204165_at	8936
204174_at	241
204198_s_at	864
204204_at	1318
204205_at	60489
204220_at	9535
204222_s_at	11010
204223_at	5549
204232_at	2207
204235_s_at	51454
204236_at	2313
204237_at	51454
204271_s_at	1910
204284_at	5507
204298_s_at	4015
204320_at	1301
204326_x_at	4501
204337_at	5999
204345_at	1307
204359_at	23768
204368_at	6578
204400_at	10278
204415_at	2537
204416_x_at	341
204422_s_at	2247
204424_s_at	55885
204430_s_at	6518
204438_at	4360
204439_at	10964
204451_at	8321
204454_at	23641
204457_s_at	2619
204462_s_at	6567
204463_s_at	1909
204464_s_at	1909
204466_s_at	6622
204468_s_at	7075
204471_at	2596
204472_at	2669
204482_at	7122
204491_at	5144
204513_s_at	9844
204527_at	4644
204533_at	3627
204557_s_at	22873
204563_at	6402
204570_at	1346
204575_s_at	4327
204589_at	9891
204591_at	10752
204595_s_at	6781
204597_x_at	6781
204604_at	5218
204606_at	6366
204613_at	5336
204619_s_at	1462
204620_s_at	1462
204621_s_at	4929
204622_x_at	4929
204638_at	54
204646_at	1806
204655_at	6352
204661_at	1043
204671_s_at	22881
204674_at	4033
204677_at	1003
204682_at	4053
204688_at	8910
204698_at	3669
204719_at	10351
204747_at	3437
204748_at	5743
204749_at	4675
204774_at	2123
204776_at	7060
204787_at	11326
204793_at	9737
204796_at	2009
204797_s_at	2009
204823_at	89795
204834_at	10875
204844_at	2028
204858_s_at	1890
204863_s_at	3572
204879_at	10630
204881_s_at	7357
204882_at	9938
204894_s_at	8639
204912_at	3587
204916_at	10267
204923_at	54440
204924_at	7097
204929_s_at	10791
204931_at	6943
204938_s_at	5350
204939_s_at	5350
204940_at	5350
204948_s_at	10468
204951_at	399
204955_at	8406
204959_at	4332
204963_at	8082
204964_s_at	8082
204972_at	4939
204994_at	4600
205003_at	9732
205027_s_at	1326
205079_s_at	8777
205083_at	316
205098_at	1230
205100_at	9945
205116_at	3908
205119_s_at	2357
205128_x_at	5742
205132_at	70
205139_s_at	10090
205153_s_at	958
205159_at	1439
205168_at	4921
205200_at	7123
205201_at	2737
205207_at	3569
205225_at	2099
205226_at	5157
205237_at	2219
205242_at	10563
205249_at	1959
205265_s_at	10290
205267_at	5450
205269_at	3937
205270_s_at	3937
205291_at	3560
205297_s_at	974
205303_at	3764
205304_s_at	3764
205306_x_at	8564
205330_at	4330
205357_s_at	185
205381_at	10234
205382_s_at	1675
205399_at	9201
205404_at	3290
205407_at	8434
205413_at	744
205418_at	2242
205419_at	1880
205422_s_at	9358
205425_at	3092
205433_at	590
205453_at	3212
205475_at	11341
205479_s_at	5328
205483_s_at	9636
205488_at	3001
205501_at	10846
205518_s_at	8418
205525_at	800
205528_s_at	862
205529_s_at	862
205534_at	5099
205544_s_at	1380
205547_s_at	6876
205559_s_at	5125
205560_at	5125
205568_at	366
205578_at	4920
205582_s_at	2687
205590_at	10125
205591_at	10439
205624_at	1359
205648_at	7472
205653_at	1511
205656_at	27253
205659_at	9734
205666_at	2326
205681_at	597
205683_x_at	7177
205692_s_at	952
205700_at	8630
205713_s_at	1311
205729_at	9180
205730_s_at	22885
205758_at	925
205782_at	2252
205786_s_at	3684
205789_at	912
205792_at	8839
205794_s_at	4857
205798_at	3575
205801_s_at	25780
205802_at	7220
205803_s_at	7220
205805_s_at	4919
205819_at	8685
205821_at	22914
205831_at	914
205859_at	9450
205880_at	5587
205883_at	7704
205901_at	5368
205902_at	3782
205907_s_at	4958
205908_s_at	4958
205913_at	5346
205933_at	26040
205935_at	2294
205941_s_at	1300
205943_at	6999
205991_s_at	5396
205997_at	10863
206025_s_at	7130
206026_s_at	7130
206030_at	443
206049_at	6403
206070_s_at	2042
206100_at	1368
206101_at	1842
206115_at	1960
206116_s_at	7168
206133_at	54739
206150_at	939
206157_at	5806
206167_s_at	395
206181_at	6504
206201_s_at	4223
206211_at	6401
206214_at	7941
206227_at	8483
206332_s_at	3428
206337_at	1236
206359_at	9021
206363_at	4094
206398_s_at	930
206407_s_at	6357
206420_at	10261
206439_at	1833
206478_at	9834
206481_s_at	9079
206488_s_at	948
206513_at	9447
206577_at	7432
206580_s_at	30008
206584_at	23643
206637_at	9934
206638_at	3357
206641_at	608
206666_at	3003
206682_at	10462
206702_at	7010
206710_s_at	23136
206715_at	22797
206796_at	8840
206898_at	28513
206914_at	56253
206932_at	9023
206953_s_at	23266
206978_at	729230
206991_s_at	1234
207030_s_at	1466
207031_at	579
207057_at	9194
207092_at	3952
207134_x_at	64499
207135_at	3356
207172_s_at	1009
207173_x_at	1009
207175_at	9370
207177_at	5737
207191_s_at	3671
207233_s_at	4286
207238_s_at	5788
207266_x_at	5937
207275_s_at	2180
207277_at	30835
207316_at	3036
207317_s_at	845
207339_s_at	4050
207390_s_at	6525
207426_s_at	7292
207480_s_at	4212
207542_s_at	358
207557_s_at	6262
207571_x_at	9473
207574_s_at	4616
207610_s_at	30817
207651_at	29909
207691_x_at	953
207697_x_at	10288
207705_s_at	22981
207777_s_at	11262
207795_s_at	3824
207836_s_at	11030
207876_s_at	2318
207957_s_at	5579
207961_x_at	4629
207977_s_at	1805
208018_s_at	3055
208092_s_at	81553
208096_s_at	81578
208131_s_at	5740
208146_s_at	54504
208158_s_at	114876
208296_x_at	25816
208322_s_at	6482
208335_s_at	2532
208370_s_at	1827
208396_s_at	5136
208438_s_at	2268
208454_s_at	10404
208609_s_at	7148
208747_s_at	716
208763_s_at	1831
208782_at	11167
208789_at	284119
208790_s_at	284119
208791_at	1191
208792_s_at	1191
208850_s_at	7070
208851_s_at	7070
208885_at	3936
208894_at	3122
208962_s_at	3992
208963_x_at	3992
208964_s_at	3992
208965_s_at	3428
208966_x_at	3428
208981_at	5175
208982_at	5175
208983_s_at	5175
209030_s_at	23705
209031_at	23705
209047_at	358
209071_s_at	8490
209074_s_at	11170
209081_s_at	80781
209082_s_at	80781
209083_at	11151
209087_x_at	4162
209101_at	1490
209118_s_at	7846
209125_at	3853
209147_s_at	8611
209156_s_at	1292
209167_at	2824
209168_at	2824
209169_at	2824
209170_s_at	2824
209183_s_at	11067
209191_at	84617
209197_at	23208
209199_s_at	4208
209200_at	4208
209201_x_at	7852
209209_s_at	10979
209210_s_at	10979
209228_x_at	7991
209242_at	5178
209263_x_at	7106
209264_s_at	7106
209278_s_at	7980
209283_at	1410
209286_at	10602
209304_x_at	4616
209305_s_at	4616
209324_s_at	6004
209325_s_at	6004
209335_at	1634
209348_s_at	4094
209355_s_at	8613
209356_x_at	30008
209365_s_at	1893
209392_at	5168
209395_at	1116
209396_s_at	1116
209406_at	9532
209427_at	6525
209436_at	10418
209447_at	23345
209457_at	1847
209465_x_at	5764
209466_x_at	5764
209469_at	2823
209470_s_at	2823
209473_at	953
209474_s_at	953
209485_s_at	114876
209487_at	11030
209488_s_at	11030
209496_at	5919
209515_s_at	5873
209524_at	50810
209526_s_at	50810
209539_at	9459
209540_at	3479
209541_at	3479
209542_x_at	3479
209550_at	4692
209555_s_at	948
209568_s_at	23179
209576_at	2770
209583_s_at	4345
209596_at	25878
209598_at	10687
209604_s_at	2625
209606_at	9595
209612_s_at	125
209613_s_at	125
209614_at	125
209619_at	972
209621_s_at	27295
209651_at	7041
209655_s_at	83604
209656_s_at	83604
209663_s_at	3679
209670_at	28755
209683_at	81553
209685_s_at	5579
209686_at	6285
209687_at	6387
209708_at	26002
209723_at	5272
209732_at	9976
209733_at	11043
209734_at	3071
209747_at	7043
209758_s_at	8076
209763_at	91851
209765_at	8728
209795_at	969
209822_s_at	7436
209823_x_at	3119
209827_s_at	3603
209829_at	9750
209834_at	9469
209868_s_at	5937
209875_s_at	6696
209894_at	3953
209897_s_at	9353
209901_x_at	199
209906_at	719
209924_at	6362
209933_s_at	11314
209946_at	7424
209948_at	3779
209949_at	4688
209955_s_at	2191
209959_at	8013
209960_at	3082
209967_s_at	1390
210004_at	4973
210031_at	919
210072_at	6363
210084_x_at	7177
210095_s_at	3486
210105_s_at	2534
210116_at	4068
210119_at	3772
210133_at	6356
210139_s_at	5376
210146_x_at	10288
210162_s_at	4772
210170_at	27295
210198_s_at	5354
210221_at	1136
210260_s_at	25816
210298_x_at	2273
210299_s_at	2273
210302_s_at	10586
210303_at	10586
210321_at	2999
210356_x_at	931
210423_s_at	6556
210426_x_at	6095
210495_x_at	2335
210510_s_at	8829
210511_s_at	3624
210517_s_at	9590
210605_s_at	4240
210606_x_at	3824
210644_s_at	3903
210664_s_at	7035
210665_at	7035
210762_s_at	10395
210764_s_at	3491
210785_s_at	9473
210809_s_at	10631
210829_s_at	23635
210839_s_at	5168
210845_s_at	5329
210869_s_at	4162
210875_s_at	6935
210889_s_at	2213
210895_s_at	942
210915_x_at	28639
210933_s_at	6624
210982_s_at	3122
210992_x_at	9103
211000_s_at	3572
211067_s_at	8522
211071_s_at	10962
211105_s_at	4772
211126_s_at	1466
211161_s_at	1281
211276_at	140597
211339_s_at	3702
211340_s_at	4162
211343_s_at	1305
211395_x_at	9103
211535_s_at	2260
211555_s_at	2983
211562_s_at	25802
211564_s_at	8572
211571_s_at	1462
211577_s_at	3479
211582_x_at	7940
211597_s_at	84525
211633_x_at	3500
211656_x_at	3119
211663_x_at	5730
211668_s_at	5328
211671_s_at	2908
211675_s_at	29969
211709_s_at	6320
211719_x_at	2335
211729_x_at	644
211737_x_at	5764
211742_s_at	2124
211748_x_at	5730
211756_at	5744
211776_s_at	23136
211795_s_at	2533
211798_x_at	28831
211813_x_at	1634
211864_s_at	26509
211881_x_at	28831
211896_s_at	1634
211902_x_at	10730
211919_s_at	7852
211924_s_at	5329
211958_at	3488
211959_at	3488
211964_at	1284
211986_at	79026
211990_at	3113
211991_s_at	3113
212012_at	7837
212013_at	7837
212067_s_at	715
212077_at	800
212091_s_at	1291
212097_at	857
212135_s_at	493
212136_at	493
212154_at	6383
212157_at	6383
212158_at	6383
212185_x_at	4502
212187_x_at	5730
212188_at	115207
212192_at	115207
212195_at	3572
212230_at	8613
212233_at	4131
212262_at	9444
212263_at	9444
212265_at	9444
212288_at	23048
212298_at	8829
212344_at	23213
212353_at	23213
212354_at	23213
212358_at	25999
212372_at	4628
212382_at	6925
212385_at	6925
212386_at	6925
212387_at	6925
212397_at	5962
212413_at	23157
212419_at	219654
212423_at	219654
212464_s_at	2335
212486_s_at	2534
212488_at	1289
212489_at	1289
212503_s_at	22982
212509_s_at	439921
212526_at	23111
212551_at	10486
212554_at	10486
212561_at	23258
212587_s_at	5788
212588_at	5788
212607_at	10000
212609_s_at	10000
212624_s_at	1123
212636_at	9444
212646_at	23180
212657_s_at	3557
212667_at	6678
212681_at	23136
212713_at	4239
212730_at	23336
212736_at	89927
212750_at	26051
212758_s_at	6935
212764_at	6935
212793_at	23500
212813_at	83700
212817_at	25822
212827_at	3507
212843_at	4684
212845_at	23034
212865_s_at	7373
212884_x_at	348
212886_at	26112
212914_at	23492
212915_at	23024
212950_at	221395
212956_at	23158
212977_at	57007
212992_at	113146
213001_at	23452
213004_at	23452
213006_at	1052
213010_at	112464
213058_at	23331
213067_at	4628
213068_at	1805
213069_at	57493
213071_at	1805
213075_at	169611
213095_x_at	199
213113_s_at	29015
213122_at	85453
213125_at	25903
213131_at	10439
213135_at	7074
213139_at	6591
213160_at	1794
213170_at	2882
213193_x_at	28639
213194_at	6091
213238_at	57205
213241_at	10154
213247_at	79987
213249_at	23194
213258_at	7035
213262_at	26278
213273_at	26011
213290_at	1292
213293_s_at	10346
213306_at	8777
213309_at	23228
213316_at	57608
213338_at	25907
213340_s_at	57212
213371_at	11155
213413_at	11037
213415_at	1193
213418_at	3310
213422_s_at	54587
213423_x_at	7991
213428_s_at	1291
213429_at	80114
213436_at	1268
213438_at	23114
213455_at	92689
213488_at	25992
213496_at	9890
213502_x_at	91316
213519_s_at	3908
213524_s_at	50486
213537_at	3113
213539_at	915
213541_s_at	2078
213543_at	6444
213566_at	6039
213592_at	187
213652_at	5125
213666_at	23157
213675_at	55742
213746_s_at	2316
213764_s_at	8076
213765_at	8076
213790_at	8038
213791_at	5179
213797_at	91543
213800_at	3075
213817_at	11213
213832_at	3752
213865_at	131566
213869_x_at	7070
213888_s_at	80342
213891_s_at	6925
213894_at	221981
213895_at	2012
213905_x_at	633
213909_at	131578
213915_at	4818
213921_at	6750
213924_at	2774
213925_at	375057
213933_at	5733
213943_at	7291
213974_at	57188
213993_at	10418
213994_s_at	10418
214038_at	6355
214071_at	2774
214077_x_at	4213
214091_s_at	2878
214104_at	23432
214175_x_at	8572
214181_x_at	7940
214212_x_at	10979
214247_s_at	27122
214255_at	57194
214297_at	1464
214298_x_at	23157
214348_at	6865
214369_s_at	10235
214370_at	6279
214438_at	3142
214453_s_at	10561
214454_at	9509
214505_s_at	2273
214511_x_at	2210
214533_at	1215
214574_x_at	7940
214587_at	1295
214617_at	5551
214669_x_at	3514
214696_at	84981
214724_at	85458
214752_x_at	2316
214770_at	4481
214844_s_at	55816
214920_at	221981
214927_at	9358
214973_x_at	3495
215014_at	3752
215049_x_at	9332
215051_x_at	199
215076_s_at	1281
215078_at	6648
215116_s_at	1759
215127_s_at	5937
215146_s_at	23331
215198_s_at	800
215294_s_at	6594
215440_s_at	56271
215446_s_at	4015
215506_s_at	9077
215565_at	1838
215617_at	26010
215646_s_at	1462
215707_s_at	5621
215777_at	28785
215813_s_at	5742
215870_s_at	5322
215913_s_at	51454
215925_s_at	971
215933_s_at	3087
215946_x_at	91353
216005_at	3371
216033_s_at	2534
216248_s_at	4929
216250_s_at	9404
216264_s_at	3913
216321_s_at	2908
216331_at	3679
216365_x_at	28797
216412_x_at	28825
216442_x_at	2335
216491_x_at	3507
216517_at	28904
216560_x_at	3535
216598_s_at	6347
216693_x_at	50810
216834_at	5996
216840_s_at	3908
216887_s_at	11155
216944_s_at	3708
217028_at	7852
217148_x_at	28793
217418_x_at	931
217428_s_at	1300
217478_s_at	3108
217480_x_at	3514
217497_at	1890
217525_at	283298
217757_at	2
217762_s_at	11031
217763_s_at	11031
217764_s_at	11031
217767_at	718
217838_s_at	51466
217889_s_at	79901
217897_at	53826
217904_s_at	23621
217966_s_at	116496
217967_s_at	116496
218087_s_at	10580
218162_at	56944
218217_at	59342
218223_s_at	51177
218224_at	9240
218232_at	712
218312_s_at	65982
218353_at	8490
218404_at	29887
218418_s_at	25959
218468_s_at	26585
218469_at	26585
218502_s_at	7227
218559_s_at	9935
218573_at	28986
218574_s_at	29995
218638_s_at	10417
218656_s_at	10186
218691_s_at	8572
218694_at	51309
218711_s_at	8436
218718_at	56034
218723_s_at	28984
218729_at	56925
218730_s_at	4969
218736_s_at	54873
218805_at	55340
218820_at	56967
218824_at	55228
218854_at	29940
218864_at	7145
218870_at	55843
218880_at	2355
218901_at	57088
218918_at	57134
218934_s_at	27129
218943_s_at	23586
218974_at	55084
218986_s_at	55601
218999_at	55281
219025_at	57124
219049_at	55790
219054_at	4883
219059_s_at	10894
219064_at	80760
219087_at	54829
219090_at	57419
219091_s_at	79812
219134_at	64123
219165_at	64236
219167_at	51285
219179_at	51339
219197_s_at	57758
219201_s_at	57045
219213_at	58494
219228_at	55422
219230_at	55273
219243_at	55303
219257_s_at	8877
219279_at	55619
219295_s_at	26577
219304_s_at	80310
219310_at	79953
219315_s_at	79652
219371_s_at	10365
219385_at	56833
219386_s_at	56833
219387_at	55704
219410_at	55076
219427_at	79633
219434_at	54210
219436_s_at	51705
219478_at	58189
219505_at	51816
219506_at	79630
219519_s_at	6614
219561_at	51226
219563_at	79686
219574_at	55016
219584_at	51365
219607_s_at	51338
219631_at	29967
219634_at	50515
219647_at	64091
219654_at	9200
219655_at	79783
219666_at	64231
219670_at	79656
219685_at	59353
219689_at	56920
219693_at	56895
219700_at	57125
219725_at	54209
219728_at	9499
219737_s_at	5101
219773_at	50507
219777_at	474344
219778_at	23414
219791_s_at	79804
219812_at	79037
219836_at	79413
219863_at	51191
219890_at	23601
219892_at	53346
219908_at	27123
219922_s_at	4054
219935_at	11096
219985_at	9955
220014_at	51334
220059_at	26228
220068_at	29802
220088_at	728
220092_s_at	84168
220122_at	79772
220145_at	79884
220244_at	29931
220272_at	54796
220287_at	56999
220301_at	79839
220306_at	54855
220327_at	389136
220330_s_at	64092
220595_at	29951
220677_s_at	11095
220750_s_at	64175
220765_s_at	55679
220955_x_at	51715
220979_s_at	81849
220988_s_at	114899
221011_s_at	81606
221016_s_at	83439
221019_s_at	81035
221207_s_at	26960
221234_s_at	60468
221276_s_at	81493
221286_s_at	51237
221447_s_at	83468
221524_s_at	58528
221530_s_at	79365
221541_at	83716
221561_at	6646
221565_s_at	51063
221583_s_at	3778
221584_s_at	3778
221601_s_at	9214
221667_s_at	26353
221698_s_at	64581
221729_at	1290
221730_at	1290
221731_x_at	1462
221747_at	7145
221748_s_at	7145
221765_at	7357
221814_at	25960
221870_at	30846
221872_at	5918
221898_at	10630
221900_at	1296
221911_at	2115
221933_at	57502
221942_s_at	2982
221969_at	5079
222020_s_at	50863
222043_at	1191
222101_s_at	8642
222106_at	23627
222108_at	347902
222146_s_at	6925
222162_s_at	9510
222379_at	23704
222453_at	79901
222486_s_at	9510
222513_s_at	10580
222651_s_at	7227
222664_at	79047
222668_at	79047
222670_s_at	9935
222717_at	8436
222719_s_at	56034
222722_at	4969
222793_at	23586
222838_at	57823
222885_at	51705
222899_at	22801
222918_at	51209
222924_at	7871
222939_s_at	117247
223075_s_at	83543
223121_s_at	6423
223122_s_at	6423
223204_at	51313
223280_x_at	64231
223303_at	83706
223322_at	83593
223340_at	51062
223343_at	58475
223344_s_at	58475
223378_at	84662
223380_s_at	26524
223392_s_at	57616
223393_s_at	57616
223395_at	25890
223422_s_at	83478
223463_at	51715
223468_s_at	56963
223475_at	83690
223501_at	10673
223502_s_at	10673
223553_s_at	79930
223565_at	51237
223620_at	2857
223623_at	84417
223672_at	84251
223690_at	4053
223767_at	53831
223796_at	79937
223843_at	51435
223922_x_at	64231
223960_s_at	29965
223980_s_at	3431
223987_at	25884
224061_at	11185
224184_s_at	91653
224339_s_at	9068
224342_x_at	96610
224352_s_at	1073
224356_x_at	64231
224396_s_at	54829
224404_s_at	83416
224406_s_at	83416
224451_x_at	64333
224550_s_at	10335
224560_at	7077
224663_s_at	1073
224694_at	84168
224710_at	83871
224733_at	123920
224772_at	89796
224774_s_at	89796
224822_at	10395
224823_at	4638
224828_at	80315
224833_at	2113
224836_at	58476
224911_s_at	131566
224927_at	170954
224940_s_at	5069
224941_at	5069
224952_at	26115
224964_s_at	54331
225021_at	55205
225045_at	55704
225163_at	55691
225185_at	22808
225241_at	151887
225242_s_at	151887
225265_at	5937
225269_s_at	5937
225275_at	10085
225285_at	586
225303_at	55243
225328_at	114907
225345_s_at	114907
225353_s_at	714
225381_at	399959
225406_at	57045
225442_at	4921
225450_at	154810
225464_at	122786
225481_at	122786
225502_at	81704
225516_at	6542
225540_at	4133
225566_at	8828
225571_at	3977
225575_at	3977
225582_at	85450
225602_at	152007
225604_s_at	152007
225651_at	7325
225664_at	1303
225681_at	115908
225685_at	10602
225688_s_at	90102
225710_at	59345
225720_at	171024
225721_at	171024
225763_at	92241
225782_at	253827
225790_at	253827
225793_at	128077
225798_at	221895
225803_at	114907
225812_at	619208
225825_at	25943
225867_at	114990
225894_at	171024
225895_at	171024
225912_at	94241
225946_at	11228
225968_at	166336
225978_at	57494
225987_at	79689
225990_at	91653
225996_at	164832
226001_at	51088
226047_at	10335
226051_at	140606
226065_at	144165
226066_at	4286
226069_at	144165
226084_at	4131
226099_at	22936
226103_at	91624
226136_at	11010
226142_at	11010
226152_at	145567
226164_x_at	57494
226210_s_at	55384
226218_at	3575
226219_at	257106
226225_at	4163
226237_at	1295
226245_at	284252
226246_at	284252
226303_at	5239
226304_at	126393
226311_at	9509
226322_at	83857
226344_at	84460
226368_at	50515
226372_at	50515
226377_at	4782
226425_at	79745
226435_at	89932
226436_at	83937
226439_s_at	26960
226459_at	118788
226498_at	2321
226517_at	586
226522_at	127435
226523_at	6876
226545_at	135228
226571_s_at	5802
226603_at	219285
226607_at	25943
226612_at	134111
226641_at	91526
226658_at	10630
226676_at	25925
226677_at	25925
226682_at	6095
226695_at	5396
226697_at	92689
226701_at	2702
226705_at	2260
226722_at	56975
226743_at	91607
226751_at	25927
226757_at	3433
226769_at	387758
226771_at	57198
226777_at	8038
226804_at	54757
226811_at	54855
226814_at	56999
226818_at	219972
226824_at	119587
226841_at	219972
226847_at	10468
226865_at	100509635
226872_at	5990
226876_at	359845
226878_at	3111
226895_at	4782
226905_at	359845
226930_at	84624
226931_at	83857
226932_at	8082
226982_at	22936
226997_at	81792
227006_at	94274
227013_at	26524
227030_at	22806
227058_at	84935
227059_at	10082
227061_at	100506621
227070_at	83468
227084_at	1837
227088_at	8654
227099_s_at	387763
227140_at	3624
227148_at	130271
227183_at	728264
227197_at	26084
227198_at	3899
227209_at	1272
227210_at	57713
227233_at	10100
227235_at	2982
227236_at	10100
227239_at	84668
227265_at	10875
227266_s_at	2533
227272_at	388115
227276_at	84898
227279_at	85012
227289_at	27253
227295_at	121457
227300_at	338773
227307_at	90139
227326_at	439921
227346_at	10320
227361_at	9953
227370_at	165215
227376_at	2737
227394_at	4684
227399_at	389136
227404_s_at	1958
227419_x_at	219348
227458_at	29126
227478_at	26040
227486_at	4907
227529_s_at	9590
227530_at	9590
227554_at	100505881
227561_at	4921
227565_at	51088
227566_at	50863
227568_at	143279
227610_at	441631
227623_at	781
227628_at	493869
227646_at	1879
227654_at	140876
227657_at	57484
227662_at	171024
227677_at	3718
227688_at	57631
227692_at	2770
227697_at	9021
227705_at	56849
227727_at	116535
227742_at	54102
227758_at	85004
227761_at	4644
227769_at	2850
227780_s_at	641700
227791_at	285195
227846_at	11245
227860_at	56265
227870_at	57722
227874_at	51705
227892_at	5563
227915_at	51676
227961_at	1508
227971_at	203447
228007_at	387119
228038_at	6657
228055_at	256236
228062_at	266812
228063_s_at	266812
228071_at	168537
228080_at	143903
228082_at	79827
228107_at	100127983
228121_at	7042
228128_x_at	5069
228141_at	493869
228143_at	1356
228152_s_at	91351
228167_at	89857
228186_s_at	84870
228202_at	5350
228218_at	4045
228224_at	5549
228228_at	147906
228256_s_at	64097
228266_s_at	50810
228314_at	84230
228325_at	23514
228333_at	9839
228335_at	5010
228339_at	641700
228365_at	144402
228367_at	115701
228372_at	170371
228376_at	2681
228396_at	5592
228399_at	130497
228409_at	729359
228423_at	79884
228438_at	100132891
228471_at	91526
228479_at	6646
228501_at	117248
228504_at	6332
228531_at	54809
228532_at	128346
228546_at	1804
228554_at	5241
228563_at	10052
228585_at	953
228592_at	931
228599_at	931
228602_at	6444
228617_at	54739
228628_at	653464
228636_at	27319
228640_at	5099
228658_at	440823
228665_at	116159
228693_at	152137
228698_at	83595
228703_at	283208
228728_at	79974
228739_at	192668
228758_at	604
228766_at	948
228776_at	10052
228783_at	11149
228790_at	90362
228802_at	348093
228827_at	862
228843_at	285598
228850_s_at	9353
228863_at	27253
228875_at	221303
228882_at	7275
228885_at	256691
228962_at	5144
228964_at	639
229041_s_at	100505746
229055_at	8111
229067_at	653464
229084_at	152330
229125_at	163782
229127_at	58494
229152_at	260436
229177_at	146556
229218_at	1278
229225_at	8828
229256_at	283209
229271_x_at	1301
229327_s_at	4094
229339_at	93649
229344_x_at	57494
229357_at	11096
229367_s_at	474344
229390_at	441168
229391_s_at	441168
229400_at	3236
229404_at	117581
229435_at	169792
229437_at	114614
229450_at	3437
229459_at	25817
229461_x_at	257194
229465_s_at	5802
229476_s_at	7069
229487_at	1879
229512_at	54954
229518_at	115572
229530_at	2982
229543_at	441168
229549_at	813
229560_at	51311
229578_at	57158
229584_at	120892
229625_at	115362
229635_at	100505702
229641_at	147372
229669_at	100507263
229674_at	56256
229686_at	286530
229721_x_at	91319
229723_at	117289
229779_at	1286
229800_at	9201
229802_at	8840
229839_at	286133
229900_at	135228
229910_at	126669
229912_at	221935
229937_x_at	10859
229942_at	54796
229947_at	51050
229976_at	254956
230008_at	221981
230036_at	219285
230067_at	220108
230087_at	145270
230109_at	27115
230175_s_at	131566
230214_at	10335
230218_at	3090
230237_at	116
230258_at	169792
230264_s_at	8905
230276_at	81553
230311_s_at	93166
230369_at	23432
230389_at	23048
230391_at	8832
230413_s_at	8905
230422_at	2359
230440_at	84627
230482_at	81849
230494_at	6574
230550_at	64231
230595_at	572558
230644_at	145581
230660_at	56256
230708_at	144165
230722_at	54796
230730_at	6444
230744_at	11167
230748_at	9120
230836_at	7903
230925_at	54518
231001_at	387758
231031_at	654466
231067_s_at	9590
231093_at	115352
231118_at	148741
231124_x_at	4063
231202_at	160428
231213_at	5136
231411_at	10186
231577_s_at	2633
231579_s_at	7077
231647_s_at	83416
231766_s_at	1303
231773_at	9068
231776_at	8320
231841_s_at	57608
231842_at	57608
231859_at	56967
231867_at	57451
231879_at	1303
231906_at	3234
231945_at	27145
231947_at	80177
231987_at	728264
231993_at	9358
232060_at	4919
232067_at	84553
232090_at	100128178
232095_at	100509683
232098_at	667
232204_at	1879
232224_at	5648
232231_at	860
232235_at	92126
232267_at	283383
232297_at	51088
232298_at	401093
232431_at	2908
232458_at	1281
232543_x_at	64333
232568_at	158295
232843_s_at	81704
233011_at	301
233109_at	1303
233496_s_at	1073
233813_at	26051
233969_at	3535
234978_at	120103
234987_at	25939
235004_at	221662
235019_at	1368
235044_at	116159
235061_at	152926
235086_at	7057
235122_at	59269
235173_at	401093
235182_at	140862
235201_at	93986
235291_s_at	643977
235292_at	643977
235306_at	155038
235318_at	2200
235368_at	11096
235371_at	727936
235385_at	55016
235421_at	1326
235458_at	84868
235489_at	57381
235494_at	4045
235497_at	643837
235503_at	140458
235518_at	6546
235570_at	27303
235616_at	128553
235643_at	219285
235649_at	11095
235706_at	1368
235733_at	727936
235735_at	944
235740_at	79772
235766_x_at	5873
235834_at	800
235849_at	286133
235944_at	83872
235978_at	2167
236044_at	196051
236121_at	81285
236141_at	79804
236179_at	1009
236203_at	3117
236262_at	79812
236295_s_at	197358
236313_at	1030
236341_at	1493
236361_at	117248
236561_at	7046
236600_at	23111
236704_at	100505971
236738_at	401097
237094_at	25817
237169_at	3371
237206_at	93649
237411_at	11174
237625_s_at	3514
238066_at	116362
238327_at	440836
238441_at	5563
238447_at	27303
238458_at	286097
238478_at	54796
238481_at	4256
238577_s_at	128553
238581_at	115362
238583_at	253827
238592_at	27295
238636_at	775
238669_at	5742
239183_at	9068
239250_at	147947
239286_at	1009
242100_at	337876
242358_at	100506451
242625_at	91543
242767_at	29995
242814_at	5272
243278_at	93986
243296_at	10135
243357_at	257194
243864_at	151887
244050_at	401494
244313_at	1378
244521_at	128553
244741_s_at	100128252
244745_at	85004
244885_at	64641
32128_at	6362
33304_at	3669
34210_at	1043
35974_at	4033
37408_at	9902
37512_at	8630
37892_at	1301
38487_at	23166
41577_at	26051
45297_at	30846
52255_s_at	50509
52837_at	85352
57588_at	57419
61734_at	57333
