# Supplementary material for: Subtypes of primary colorectal tumors correlate with response to targeted treatment in colorectal cell lines
Source: BMC Med Genomics. 2012 Dec 31;5:66. doi: 10.1186/1755-8794-5-66 (PMC3543849; doi:10.1186/1755-8794-5-66)
Supplement: Additional file 3 — Table S6. Probe sets contained in the Type 2 gene signature. [file 1755-8794-5-66-S3.xlsx]

## Sheet: table_S4
Table S6: Probe sets contained in the Type 2 gene signature
Probe set id	ENTREZ gene id
1438_at	2049
1552281_at	283375
1552619_a_at	54443
1552880_at	89866
1552930_at	79258
1553986_at	158158
1554101_a_at	84899
1554576_a_at	2118
1554768_a_at	4085
1554945_x_at	7429
1555173_at	415117
1555175_a_at	64081
1555310_a_at	56924
1555383_a_at	79983
1555758_a_at	1033
1555905_a_at	285343
1555993_at	776
1556034_s_at	10903
1558251_a_at	84914
1558508_a_at	388722
1558750_a_at	100288637
1558887_at	399669
1559078_at	53335
1559590_at	55349
1565162_s_at	4257
1566764_at	346389
1568597_at	646762
1568600_at	91860
201242_s_at	481
201291_s_at	7153
201292_at	7153
201562_s_at	6652
201563_at	6652
201691_s_at	7163
201890_at	6241
202095_s_at	332
202431_s_at	4609
202454_s_at	2065
202503_s_at	9768
202580_x_at	2305
202705_at	9133
202831_at	2877
202870_s_at	991
202890_at	9053
202924_s_at	5326
202925_s_at	5326
202936_s_at	6662
202954_at	11065
203022_at	10535
203213_at	983
203214_x_at	983
203362_s_at	4085
203397_s_at	2591
203418_at	890
203510_at	4233
203560_at	8836
203673_at	7038
203722_at	8659
203755_at	701
203895_at	5332
203896_s_at	5332
203917_at	1525
203953_s_at	1365
203954_x_at	1365
203961_at	10529
203962_s_at	10529
203967_at	990
203968_s_at	990
203997_at	5774
204039_at	1050
204087_s_at	8884
204092_s_at	6790
204127_at	5983
204128_s_at	5983
204130_at	3291
204146_at	10635
204301_at	9920
204379_s_at	2261
204388_s_at	4128
204389_at	4128
204401_at	3783
204411_at	23046
204579_at	2264
204600_at	2049
204603_at	9156
204607_at	3158
204624_at	540
204641_at	4751
204695_at	993
204702_s_at	9603
204709_s_at	9493
204798_at	4602
204822_at	7272
204875_s_at	2762
204962_s_at	1058
204973_at	2705
205034_at	9134
205043_at	1080
205047_s_at	440
205073_at	1573
205076_s_at	10903
205137_x_at	10083
205174_s_at	25797
205190_at	5357
205194_at	5723
205240_at	29899
205309_at	27293
205311_at	1644
205339_at	6491
205393_s_at	1111
205394_at	1111
205471_s_at	1602
205506_at	7429
205555_s_at	4488
205654_at	722
205673_s_at	140462
205698_s_at	5608
205709_s_at	1040
205799_s_at	6519
205894_at	415
205929_at	10223
205942_s_at	6296
205983_at	1800
206043_s_at	9914
206085_s_at	1491
206102_at	9837
206242_at	9032
206312_at	2984
206364_at	9928
206387_at	1045
206418_at	27035
206430_at	1044
206539_s_at	66002
206628_at	6523
206755_at	1555
206797_at	10
207158_at	339
207202_s_at	8856
207217_s_at	27035
207259_at	55018
207558_s_at	5308
207601_at	27284
207607_at	430
207717_s_at	5318
207828_s_at	1063
208079_s_at	6790
208165_s_at	10279
208323_s_at	312
208358_s_at	7368
208510_s_at	5468
208650_s_at	100133941
208651_x_at	100133941
208937_s_at	3397
209108_at	7105
209109_s_at	7105
209211_at	688
209212_s_at	688
209309_at	563
209425_at	23600
209589_s_at	2048
209642_at	699
209679_s_at	57228
209771_x_at	100133941
209772_s_at	100133941
209773_s_at	6241
209847_at	1015
209873_s_at	11187
209891_at	57405
209921_at	23657
209992_at	5208
210052_s_at	22974
210058_at	5603
210103_s_at	3170
210108_at	776
210306_at	26013
210334_x_at	332
210347_s_at	53335
210377_at	6296
210445_at	2172
210559_s_at	983
210608_s_at	2524
210652_s_at	22996
210808_s_at	27035
211089_s_at	4752
211165_x_at	2048
211184_s_at	10083
211470_s_at	6819
211603_s_at	2118
211715_s_at	622
211778_s_at	58495
212021_s_at	4288
212022_s_at	4288
212183_at	11163
212281_s_at	27346
212282_at	27346
212686_at	57460
212741_at	4128
212768_s_at	10562
213116_at	4752
213280_at	23108
213308_at	22941
213325_at	25945
213369_at	92211
213435_at	23314
213552_at	26035
213599_at	11339
213929_at	23086
214058_at	4610
214070_s_at	23120
214106_s_at	2762
214156_at	25924
214234_s_at	1577
214235_at	1577
214261_s_at	130
214347_s_at	1644
214433_s_at	8991
214710_s_at	891
214727_at	675
214774_x_at	27324
214798_at	9914
214833_at	9725
214898_x_at	57876
215108_x_at	27324
215177_s_at	3655
215425_at	10950
215591_at	23314
215702_s_at	1080
216379_x_at	100133941
216521_s_at	79184
216623_x_at	27324
216992_s_at	2918
217014_s_at	563
217127_at	1491
217901_at	1829
218009_s_at	9055
218039_at	51203
218186_at	57111
218261_at	10053
218322_s_at	51703
218355_at	24137
218420_s_at	80209
218510_x_at	54463
218532_s_at	54463
218542_at	55165
218585_s_at	51514
218644_at	26499
218662_s_at	64151
218663_at	64151
218692_at	55638
218704_at	54894
218755_at	10112
218792_s_at	54836
218796_at	55612
218806_s_at	10451
218807_at	10451
218865_at	64757
219010_at	55765
219115_s_at	53832
219121_s_at	54845
219127_at	79170
219148_at	55872
219215_s_at	55630
219255_x_at	55540
219274_at	23554
219306_at	56992
219388_at	79977
219395_at	80004
219404_at	79574
219450_at	55286
219494_at	25788
219497_s_at	53335
219498_s_at	53335
219545_at	65987
219555_s_at	55839
219580_s_at	79838
219620_x_at	54863
219695_at	55512
219735_s_at	29842
219749_at	63898
219756_s_at	79983
219787_s_at	1894
219918_s_at	259266
219976_at	51361
219978_s_at	51203
219990_at	79733
220056_at	58985
220082_at	54866
220085_at	3070
220161_s_at	54566
220295_x_at	55635
220354_at	100289410
220376_at	64922
220441_at	79962
220520_s_at	54830
220622_at	79782
220638_s_at	23624
220686_s_at	55124
220892_s_at	29968
220920_at	23120
220951_s_at	29974
221040_at	11132
221173_at	10083
221436_s_at	83461
221521_s_at	51659
221591_s_at	54478
221879_at	91860
221909_at	84900
222037_at	4173
222549_at	9076
222592_s_at	51703
222608_s_at	54443
222680_s_at	51514
222696_at	8313
222746_s_at	54836
222848_at	64105
222891_s_at	53335
222904_s_at	79838
222906_at	28982
222922_at	10008
222930_s_at	79814
222938_x_at	5169
222958_s_at	55635
223044_at	30061
223062_s_at	29968
223103_at	10809
223233_s_at	57530
223307_at	83461
223381_at	83540
223385_at	29785
223423_at	26996
223427_s_at	54566
223509_at	9075
223575_at	57670
223611_s_at	84708
223700_at	84057
223782_s_at	27283
223895_s_at	55040
224156_x_at	55540
224176_s_at	8313
224361_s_at	55540
224428_s_at	83879
224753_at	113130
224839_s_at	84706
224918_x_at	4257
225009_at	146223
225046_at	389831
225062_at	389831
225165_at	84152
225203_at	84988
225299_at	4645
225354_s_at	83699
225601_at	3149
225655_at	29128
225667_s_at	151354
225726_s_at	57475
225767_at	284801
225777_at	89958
225792_at	51361
225822_at	128218
225841_at	113802
225846_at	54845
225887_at	80209
226132_s_at	149175
226167_at	9066
226185_at	1040
226213_at	2065
226273_at	1184
226360_at	84133
226374_at	1525
226403_at	147798
226420_at	2122
226423_at	85315
226490_at	57224
226599_at	85462
226606_s_at	26164
226610_at	201161
226611_s_at	201161
226649_at	53354
226733_at	5208
226803_at	92421
226805_at	128486
226863_at	642273
226907_at	81706
226912_at	254887
226961_at	222171
226980_at	55789
226992_at	115677
227055_at	196410
227163_at	119391
227177_at	7464
227226_at	112609
227372_s_at	55971
227425_at	9185
227506_at	220963
227524_at	7976
227614_at	80201
227626_at	85315
227629_at	5618
227642_at	29842
227647_at	10008
227735_s_at	387695
227736_at	387695
227753_at	135932
227794_at	92292
227803_at	59084
227819_at	59352
227867_at	129293
227928_at	55010
227944_at	5774
228033_at	144455
228051_at	57221
228069_at	113115
228090_at	349565
228150_at	89866
228273_at	55771
228323_at	57082
228400_at	57619
228565_at	84451
228729_at	891
228806_at	6097
228868_x_at	81620
228912_at	7429
228915_at	1602
228956_at	7368
228977_at	729680
229030_at	388743
229097_at	81624
229105_at	2863
229139_at	56704
229158_at	65266
229215_at	430
229245_at	22874
229292_at	57669
229358_at	3549
229372_at	127845
229402_at	148418
229538_s_at	128239
229545_at	55612
229551_x_at	195828
229616_s_at	196996
229634_at	135932
229644_at	5550
229715_at	374383
229720_at	573
229777_at	119467
229876_at	5255
229889_at	388341
229954_at	55349
229964_at	401546
230051_at	254427
230060_at	83879
230165_at	151246
230244_at	389084
230480_at	143689
230573_at	10110
230625_s_at	23554
230626_at	23554
230789_at	140883
230914_at	3172
231008_at	222643
231070_at	389434
231154_x_at	27283
231399_at	117177
231667_at	283375
231736_x_at	4257
231772_x_at	64946
231856_at	57221
232001_at	439949
232040_at	157860
232136_s_at	83992
232271_at	3174
232278_s_at	55635
232336_at	57643
232370_at	254057
232737_s_at	5169
233058_at	29899
234331_s_at	151354
235083_at	151009
235141_at	153562
235144_at	158158
235153_at	138065
235165_at	84612
235350_at	55286
235515_at	163183
235609_at	83990
236001_at	100289255
236219_at	159371
236225_at	124975
236263_at	6469
236340_at	100506380
236496_at	123099
236548_at	54810
236641_at	9928
236769_at	158402
236918_s_at	151827
236953_s_at	387921
238103_at	100505989
238124_at	127294
238513_at	79056
238632_at	100505946
238755_at	644943
238756_at	283431
238846_at	8792
238853_at	117177
238898_at	100505730
238983_at	79730
239155_at	1525
239279_at	730102
239319_at	728342
239370_at	100505633
239595_at	2877
239725_at	80055
239761_at	2650
239814_at	100506860
240728_at	5332
241031_at	145741
241547_at	29974
241607_at	730102
241801_at	80055
242013_at	440603
242222_at	440894
242586_at	83856
242683_at	400643
242773_at	6523
242871_at	54852
243681_at	22941
244084_at	150209
244297_at	253650
244407_at	51302
266_s_at	100133941
40020_at	1951
58916_at	65987
60474_at	55612
64408_s_at	91860
65517_at	10053
