# Supplementary material for: Subtypes of primary colorectal tumors correlate with response to targeted treatment in colorectal cell lines
Source: BMC Med Genomics. 2012 Dec 31;5:66. doi: 10.1186/1755-8794-5-66 (PMC3543849; doi:10.1186/1755-8794-5-66)
Supplement: Additional file 5 — Table S8. Probe sets contained in the Subtype 1.2 gene signature. [file 1755-8794-5-66-S5.xlsx]

## Sheet: table_S6
Table S8: Probe sets contained in the Subtype 1.2 gene signature
Probe set id	ENTREZ gene id
1552946_at	163071
1552947_x_at	163071
1554097_a_at	554202
1554539_a_at	54509
1554696_s_at	7298
1554930_a_at	2530
1555731_a_at	130340
1555733_s_at	130340
1555785_a_at	54464
1569470_a_at	84978
201012_at	301
201037_at	5214
201251_at	5315
201313_at	2026
201474_s_at	3675
201641_at	684
201798_s_at	26509
202086_at	4599
202132_at	25937
202206_at	10123
202207_at	10123
202208_s_at	10123
202411_at	3429
202580_x_at	2305
202589_at	7298
202638_s_at	3383
202855_s_at	9123
202856_s_at	9123
202990_at	5836
203065_s_at	857
203066_at	51363
203153_at	3434
203203_s_at	11103
203323_at	858
203324_s_at	858
203499_at	1969
203571_s_at	10974
203988_s_at	2530
204415_at	2537
204420_at	8061
204469_at	5803
204627_s_at	3690
204653_at	7020
204747_at	3437
204780_s_at	355
204802_at	6236
204803_s_at	6236
204858_s_at	1890
204955_at	8406
204972_at	4939
205266_at	3976
205483_s_at	9636
205543_at	22824
205569_at	27074
205659_at	9734
205660_at	8638
205730_s_at	22885
205774_at	2161
206074_s_at	3159
206133_at	54739
206247_at	4277
206486_at	3902
206513_at	9447
206653_at	10622
206875_s_at	9748
207277_at	30835
207719_x_at	9859
208613_s_at	2317
208621_s_at	7430
208622_s_at	7430
208727_s_at	998
209260_at	2810
209485_s_at	114876
209921_at	23657
210354_at	3458
210517_s_at	9590
210538_s_at	330
210797_s_at	8638
211864_s_at	26509
212094_at	23089
212097_at	857
212746_s_at	9859
212992_at	113146
213010_at	112464
213094_at	57211
213262_at	26278
213716_s_at	6398
213797_at	91543
214038_at	6355
214453_s_at	10561
214455_at	8347
215719_x_at	355
216252_x_at	355
216325_x_at	51750
217234_s_at	7430
217678_at	23657
218400_at	4940
218451_at	64866
218943_s_at	23586
219045_at	54509
219211_at	11274
219403_s_at	10855
219519_s_at	6614
219582_at	79627
219688_at	55212
219691_at	54809
220016_at	79026
220104_at	56829
220180_at	80323
221258_s_at	81930
221582_at	92815
222646_s_at	30001
222812_s_at	54509
223078_s_at	29766
223220_s_at	83666
223542_at	84250
223586_at	56938
223631_s_at	64073
223651_x_at	8697
223694_at	81786
223952_x_at	10170
224009_x_at	10170
224624_at	56262
225381_at	399959
225688_s_at	90102
226145_s_at	80144
226245_at	284252
226246_at	284252
226281_at	92737
226425_at	79745
226603_at	219285
226702_at	129607
226757_at	3433
226913_s_at	30812
227272_at	388115
227458_at	29126
227486_at	4907
227529_s_at	9590
227530_at	9590
227998_at	140576
228033_at	144455
228082_at	79827
228281_at	220042
228499_at	5210
228531_at	54809
228607_at	4939
228737_at	84969
229432_at	162417
229435_at	169792
229450_at	3437
229744_at	6744
230036_at	219285
231067_s_at	9590
231769_at	26270
231880_at	57464
232067_at	84553
232297_at	51088
233011_at	301
233487_s_at	56262
234915_s_at	8562
235199_at	54941
235291_s_at	643977
235292_at	643977
235333_at	9331
235643_at	219285
236027_at	119392
236075_s_at	100506676
237159_x_at	130340
238462_at	84959
238542_at	80328
238794_at	119392
239719_at	135228
241371_at	8797
242037_at	444
242625_at	91543
31874_at	10634
33304_at	3669
33322_i_at	2810
33323_r_at	2810
