# Supplementary material for: Subtypes of primary colorectal tumors correlate with response to targeted treatment in colorectal cell lines
Source: BMC Med Genomics. 2012 Dec 31;5:66. doi: 10.1186/1755-8794-5-66 (PMC3543849; doi:10.1186/1755-8794-5-66)
Supplement: Additional file 6 — Table S9. Probe sets contained in the Subtype 1.3 gene signature. [file 1755-8794-5-66-S6.xlsx]

## Sheet: table_S7
Table S9: Probe sets contained in the Subtype 1.3 gene signature
Probe set id	ENTREZ gene id
1552281_at	283375
1553970_s_at	1056
1554271_a_at	91687
1554452_a_at	29923
1554943_at	7429
1554945_x_at	7429
1555882_at	169981
1555935_s_at	30811
1555993_at	776
1559078_at	53335
1569652_at	4300
201416_at	6659
201417_at	6659
201466_s_at	3725
201582_at	10483
201795_at	3930
201890_at	6241
201897_s_at	1163
201910_at	10160
201911_s_at	10160
201998_at	6480
202016_at	4232
202295_s_at	1512
202924_s_at	5326
202925_s_at	5326
203228_at	5050
203432_at	7112
203559_s_at	26
203560_at	8836
203895_at	5332
203896_s_at	5332
203953_s_at	1365
203954_x_at	1365
204039_at	1050
204042_at	10810
204044_at	23475
204087_s_at	8884
204146_at	10635
204272_at	3960
204294_at	275
204379_s_at	2261
204394_at	8501
204431_at	7089
204447_at	9762
204607_at	3158
204624_at	540
204641_at	4751
204956_at	4507
204973_at	2705
205076_s_at	10903
205107_s_at	1945
205137_x_at	10083
205240_at	29899
205311_at	1644
205405_at	9037
205471_s_at	1602
205472_s_at	1602
205506_at	7429
205726_at	1730
205776_at	2330
205799_s_at	6519
205848_at	2620
205865_at	1820
205892_s_at	2168
205894_at	415
205910_s_at	1056
205983_at	1800
206143_at	1811
206312_at	2984
206387_at	1045
206430_at	1044
206696_at	4935
206755_at	1555
207202_s_at	8856
207401_at	5629
207412_x_at	1057
207414_s_at	5046
207457_s_at	58530
207558_s_at	5308
207607_at	430
208029_s_at	55353
208767_s_at	55353
209108_at	7105
209109_s_at	7105
209218_at	6713
209425_at	23600
209504_s_at	58473
209610_s_at	6509
209815_at	5727
209847_at	1015
209993_at	5243
210103_s_at	3170
210108_at	776
210347_s_at	53335
210964_s_at	8908
211089_s_at	4752
211184_s_at	10083
211689_s_at	7113
212062_at	10079
212070_at	9289
212560_at	6653
212611_at	23220
212677_s_at	23177
212686_at	57460
212771_at	221061
212810_s_at	6509
212811_x_at	6509
212841_s_at	8495
212935_at	23263
213116_at	4752
213369_at	92211
213435_at	23314
213552_at	26035
213668_s_at	6659
213880_at	8549
214033_at	368
214039_s_at	55353
214156_at	25924
214433_s_at	8991
214614_at	3110
214751_at	90333
214774_x_at	27324
214833_at	9725
215108_x_at	27324
215425_at	10950
215559_at	368
215702_s_at	1080
216521_s_at	79184
216623_x_at	27324
216910_at	7512
217047_s_at	10144
218002_s_at	9547
218345_at	55365
218424_s_at	55240
218454_at	79887
218507_at	29923
218806_s_at	10451
218807_at	10451
218963_s_at	25984
218984_at	54517
219194_at	57715
219306_at	56992
219404_at	79574
219471_at	80183
219497_s_at	53335
219498_s_at	53335
219615_s_at	8645
219694_at	54491
219962_at	59272
220056_at	58985
220082_at	54866
220161_s_at	54566
220349_s_at	64772
220357_s_at	10110
220532_s_at	28959
220840_s_at	55732
220951_s_at	29974
221173_at	10083
221922_at	29899
221974_at	3653
222077_s_at	29127
222257_s_at	59272
222258_s_at	23677
222451_s_at	51114
222484_s_at	9547
222696_at	8313
222774_s_at	81831
222891_s_at	53335
222906_at	28982
222922_at	10008
222938_x_at	5169
222996_s_at	51523
223038_s_at	58516
223044_at	30061
223092_at	56172
223103_at	10809
223170_at	26022
223366_at	619279
223381_at	83540
223385_at	29785
223423_at	26996
223541_at	3038
223575_at	57670
224327_s_at	84649
224336_s_at	80824
224516_s_at	51523
224835_at	56261
225016_at	147495
225295_at	57181
225355_at	54492
225496_s_at	54843
225666_at	84899
225739_at	84440
225809_at	25849
225914_s_at	81617
225915_at	81617
226029_at	57216
226039_at	11320
226064_s_at	84649
226335_at	6197
226446_at	55502
226599_at	85462
226622_at	200958
226649_at	53354
226805_at	128486
226980_at	55789
227045_at	80110
227393_at	338440
227425_at	9185
227629_at	5618
227676_at	131177
227706_at	84501
227735_s_at	387695
227736_at	387695
227743_at	80022
227829_at	120071
227889_at	54947
227996_at	10160
228171_s_at	25894
228191_at	28982
228433_at	4800
228463_at	3171
228503_at	27330
228562_at	65986
228656_at	5629
228754_at	6533
228762_at	3955
228834_at	10140
228912_at	7429
228915_at	1602
229215_at	430
229358_at	3549
229372_at	127845
229376_at	5629
229400_at	3236
229402_at	148418
229427_at	9037
229623_at	441027
229964_at	401546
230060_at	83879
230238_at	134548
230250_at	5787
230573_at	10110
230626_at	23554
230914_at	3172
230964_at	341640
231070_at	389434
231667_at	283375
231941_s_at	200958
231982_at	284422
232322_x_at	10809
232914_s_at	54843
232977_x_at	79784
233177_s_at	25953
233955_x_at	51523
234635_at	85285
235079_at	619279
235383_at	4648
236001_at	100289255
236225_at	124975
236967_at	645249
238148_s_at	390963
238755_at	644943
238898_at	100505730
239246_at	10160
241547_at	29974
241682_at	151230
242414_at	23475
243669_s_at	118471
244407_at	51302
244650_at	54491
244825_at	57477
35147_at	23263
40837_at	7089
44790_s_at	80183
