# Supplementary material for: Subtypes of primary colorectal tumors correlate with response to targeted treatment in colorectal cell lines
Source: BMC Med Genomics. 2012 Dec 31;5:66. doi: 10.1186/1755-8794-5-66 (PMC3543849; doi:10.1186/1755-8794-5-66)
Supplement: Additional file 7 — Table S10. Probe sets contained in the Subtype 2.1 gene signature. [file 1755-8794-5-66-S7.xlsx]

## Sheet: table_S5
Table S10: Probe sets contained in the Subtype 1.1 gene signature
Probe set id	ENTREZ gene id
1552309_a_at	91624
1553102_a_at	26112
1553243_at	80760
1554127_s_at	253827
1554997_a_at	5743
1555630_a_at	83871
1555724_s_at	6876
1555725_a_at	8490
1556364_at	100507098
1556427_s_at	221091
1557961_s_at	100127983
1559477_s_at	4211
1560359_at	53918
200621_at	1465
200795_at	8404
200897_s_at	23022
200906_s_at	23022
200907_s_at	23022
200974_at	59
201058_s_at	10398
201060_x_at	2040
201061_s_at	2040
201348_at	2878
201389_at	3678
201496_x_at	4629
201508_at	3487
201539_s_at	2273
201615_x_at	800
201616_s_at	800
201617_x_at	800
202237_at	4837
202238_s_at	4837
202376_at	12
202388_at	5997
202566_s_at	6840
202768_at	2354
202780_at	5019
202822_at	4026
202992_at	730
203151_at	4130
203498_at	10231
203542_s_at	687
203543_s_at	687
203549_s_at	4023
203562_at	9638
203638_s_at	2263
203661_s_at	7111
203662_s_at	7111
203708_at	5142
203710_at	3708
203787_at	23635
203799_at	9936
203817_at	2983
203881_s_at	1756
203913_s_at	3248
204069_at	4211
204072_s_at	10129
204115_at	2791
204364_s_at	65055
204365_s_at	65055
204422_s_at	2247
204466_s_at	6622
204471_at	2596
204472_at	2669
204482_at	7122
204491_at	5144
204529_s_at	9760
204570_at	1346
204591_at	10752
204688_at	8910
204719_at	10351
204748_at	5743
204749_at	4675
204793_at	9737
204881_s_at	7357
204894_s_at	8639
204916_at	10267
204939_s_at	5350
204940_at	5350
205079_s_at	8777
205083_at	316
205128_x_at	5742
205132_at	70
205139_s_at	10090
205168_at	4921
205265_s_at	10290
205383_s_at	26137
205475_at	11341
205547_s_at	6876
205591_at	10439
205612_at	22915
205653_at	1511
205683_x_at	7177
205700_at	8630
205756_s_at	2157
205795_at	9369
205805_s_at	4919
205833_s_at	25859
205870_at	624
205902_at	3782
205933_at	26040
205935_at	2294
205952_at	3777
206070_s_at	2042
206116_s_at	7168
206306_at	6263
206637_at	9934
206898_at	28513
206953_s_at	23266
207057_at	9194
207134_x_at	64499
207480_s_at	4212
207961_x_at	4629
208228_s_at	2263
208335_s_at	2532
208370_s_at	1827
208396_s_at	5136
208747_s_at	716
209070_s_at	8490
209071_s_at	8490
209147_s_at	8611
209167_at	2824
209169_at	2824
209170_s_at	2824
209191_at	84617
209199_s_at	4208
209200_at	4208
209209_s_at	10979
209210_s_at	10979
209242_at	5178
209283_at	1410
209436_at	10418
209447_at	23345
209469_at	2823
209470_s_at	2823
209487_at	11030
209488_s_at	11030
209540_at	3479
209541_at	3479
209612_s_at	125
209613_s_at	125
209621_s_at	27295
209655_s_at	83604
209656_s_at	83604
209687_at	6387
209859_at	114088
209948_at	3779
209960_at	3082
210170_at	27295
210198_s_at	5354
210298_x_at	2273
210829_s_at	23635
210875_s_at	6935
210986_s_at	7168
210987_x_at	7168
211071_s_at	10962
211276_at	140597
211538_s_at	3306
211562_s_at	25802
211564_s_at	8572
211685_s_at	83988
212067_s_at	715
212077_at	800
212135_s_at	493
212136_at	493
212148_at	5087
212151_at	5087
212192_at	115207
212387_at	6925
212419_at	219654
212423_at	219654
212503_s_at	22982
212526_at	23111
212551_at	10486
212554_at	10486
212713_at	4239
212758_s_at	6935
212764_at	6935
212793_at	23500
212805_at	158471
212813_at	83700
212817_at	25822
212843_at	4684
212845_at	23034
212886_at	26112
213004_at	23452
213006_at	1052
213058_at	23331
213122_at	85453
213131_at	10439
213306_at	8777
213413_at	11037
213423_x_at	7991
213438_at	23114
213547_at	23066
213666_at	23157
213675_at	55742
213714_at	783
213800_at	3075
213832_at	3752
213924_at	2774
213925_at	375057
213933_at	5733
213974_at	57188
213993_at	10418
213994_s_at	10418
214023_x_at	347733
214071_at	2774
214175_x_at	8572
214212_x_at	10979
214297_at	1464
214321_at	4856
214505_s_at	2273
214696_at	84981
214724_at	85458
214920_at	221981
215813_s_at	5742
215870_s_at	5322
216594_x_at	1645
216598_s_at	6347
217757_at	2
218087_s_at	10580
218223_s_at	51177
218332_at	55859
218353_at	8490
218418_s_at	25959
218502_s_at	7227
218541_s_at	56892
218625_at	51299
218694_at	51309
218711_s_at	8436
218736_s_at	54873
218864_at	7145
218974_at	55084
219064_at	80760
219132_at	57161
219213_at	58494
219230_at	55273
219436_s_at	51705
219478_at	58189
219647_at	64091
219670_at	79656
219685_at	59353
219728_at	9499
219778_at	23414
219791_s_at	79804
220244_at	29931
220287_at	56999
220595_at	29951
220677_s_at	11095
220955_x_at	51715
221016_s_at	83439
221019_s_at	81035
221207_s_at	26960
221276_s_at	81493
221541_at	83716
221747_at	7145
221933_at	57502
221942_s_at	2982
222162_s_at	9510
222357_at	26137
222513_s_at	10580
222717_at	8436
222885_at	51705
222924_at	7871
223395_at	25890
223463_at	51715
223987_at	25884
224339_s_at	9068
224352_s_at	1073
224663_s_at	1073
224811_at	4026
224964_s_at	54331
225328_at	114907
225345_s_at	114907
225442_at	4921
225450_at	154810
225575_at	3977
225782_at	253827
225790_at	253827
225798_at	221895
225803_at	114907
225894_at	171024
225939_at	317649
225941_at	317649
225990_at	91653
225996_at	164832
226047_at	10335
226066_at	4286
226322_at	83857
226344_at	84460
226435_at	89932
226439_s_at	26960
226571_s_at	5802
226607_at	25943
226705_at	2260
226751_at	25927
226771_at	57198
227088_at	8654
227183_at	728264
227197_at	26084
227235_at	2982
227236_at	10100
227239_at	84668
227307_at	90139
227478_at	26040
227526_at	50937
227561_at	4921
227623_at	781
227657_at	57484
227688_at	57631
227705_at	56849
227717_at	389337
227727_at	116535
227780_s_at	641700
227874_at	51705
228062_at	266812
228107_at	100127983
228186_s_at	84870
228194_s_at	114815
228202_at	5350
228228_at	147906
228325_at	23514
228396_at	5592
228414_at	3778
228504_at	6332
228547_at	9378
228640_at	5099
228728_at	79974
228783_at	11149
228885_at	256691
228949_at	79971
228962_at	5144
229127_at	58494
229339_at	93649
229530_at	2982
229641_at	147372
229649_at	9369
229800_at	9201
229839_at	286133
229844_at	27086
229942_at	54796
230008_at	221981
230067_at	220108
230087_at	145270
230109_at	27115
230645_at	257019
230722_at	54796
231118_at	148741
231213_at	5136
231773_at	9068
232060_at	4919
232090_at	100128178
232298_at	401093
233496_s_at	1073
235004_at	221662
235086_at	7057
235173_at	401093
235201_at	93986
235308_at	26137
235489_at	57381
235518_at	6546
235557_at	150763
235570_at	27303
235649_at	11095
235849_at	286133
236141_at	79804
237206_at	93649
238447_at	27303
238592_at	27295
238636_at	775
238669_at	5742
239183_at	9068
241879_at	4026
242332_at	400550
242447_at	285382
242973_at	775
243278_at	93986
244741_s_at	100128252
244745_at	85004
52837_at	85352
