# Supplementary material for: Subtypes of primary colorectal tumors correlate with response to targeted treatment in colorectal cell lines
Source: BMC Med Genomics. 2012 Dec 31;5:66. doi: 10.1186/1755-8794-5-66 (PMC3543849; doi:10.1186/1755-8794-5-66)
Supplement: Additional file 8 — Table S11. Probe sets contained in the Subtype 2.2 gene signature [file 1755-8794-5-66-S8.xlsx]

## Sheet: table_S9
Table S11: Probe sets contained in the Subtype 2.2 gene signature
Probe set id	ENTREZ gene id
1553960_at	90203
1553970_s_at	1056
1553972_a_at	875
1554099_a_at	169981
1554101_a_at	84899
1554411_at	1499
1554452_a_at	29923
1554945_x_at	7429
1555370_a_at	23261
1555561_a_at	55757
1555867_at	2786
1555882_at	169981
1555883_s_at	169981
1555935_s_at	30811
1558249_s_at	8675
1560010_a_at	150538
1560741_at	6638
1566764_at	346389
1566766_a_at	346389
200868_s_at	55905
201338_x_at	2971
201397_at	26227
201828_x_at	8933
201848_s_at	664
201849_at	664
201910_at	10160
201911_s_at	10160
201998_at	6480
202146_at	3475
202147_s_at	3475
202924_s_at	5326
202925_s_at	5326
202974_at	4354
203157_s_at	2744
203159_at	2744
203196_at	10257
203386_at	9882
203387_s_at	9882
203438_at	8614
203642_s_at	22837
203722_at	8659
203881_s_at	1756
203919_at	6919
204044_at	23475
204087_s_at	8884
204347_at	205
204348_s_at	205
204364_s_at	65055
204365_s_at	65055
204381_at	4037
204554_at	5509
204584_at	3897
204724_s_at	1299
204866_at	9767
204967_at	357
205135_s_at	26747
205184_at	2786
205194_at	5723
205262_at	3757
205364_at	8309
205372_at	5324
205425_at	3092
205499_at	27286
205541_s_at	23708
205581_s_at	4846
205620_at	2159
205651_x_at	11069
205719_s_at	5053
205767_at	2069
205865_at	1820
205910_s_at	1056
206197_at	8382
206314_at	55888
206484_s_at	7512
206572_x_at	7639
206574_s_at	11156
206583_at	55634
206696_at	4935
206741_at	51066
206755_at	1555
206918_s_at	8904
207011_s_at	5754
207254_at	6564
207267_s_at	53820
207412_x_at	1057
207457_s_at	58530
207563_s_at	8473
207564_x_at	8473
207607_at	430
207620_s_at	8573
208158_s_at	114876
208859_s_at	546
208926_at	4758
209108_at	7105
209109_s_at	7105
209409_at	2887
209425_at	23600
209459_s_at	18
209460_at	18
209610_s_at	6509
209695_at	11156
209781_s_at	10656
209993_at	5243
210036_s_at	3757
210347_s_at	53335
210964_s_at	8908
210999_s_at	2887
211089_s_at	4752
211208_s_at	8573
212194_s_at	9777
212307_s_at	8473
212349_at	23509
212423_at	219654
212810_s_at	6509
212811_x_at	6509
212946_at	23078
212957_s_at	92249
213116_at	4752
213268_at	23261
213435_at	23314
214043_at	5789
214051_at	286527
214077_x_at	4213
214596_at	1131
214708_at	6641
215091_s_at	2971
215591_at	23314
215695_s_at	8908
215739_s_at	10426
216417_x_at	3219
216910_at	7512
217014_s_at	563
217499_x_at	389538
217875_s_at	56937
217948_at	26071
218181_s_at	9448
218325_s_at	11083
218420_s_at	80209
218421_at	64781
218507_at	29923
218641_at	65998
218651_s_at	55323
218678_at	10763
218724_s_at	60436
218793_s_at	6322
218806_s_at	10451
218807_at	10451
219077_s_at	51741
219225_at	79605
219312_s_at	65986
219471_at	80183
219497_s_at	53335
219498_s_at	53335
219635_at	80095
219949_at	79442
220349_s_at	64772
221031_s_at	81575
221163_s_at	51085
221221_s_at	26249
221974_at	3653
222101_s_at	8642
222449_at	56937
222450_at	56937
222451_s_at	51114
222595_s_at	11083
222747_s_at	6322
222771_s_at	50804
222772_at	50804
222891_s_at	53335
223079_s_at	2744
223253_at	54749
223606_x_at	55425
223652_at	57412
224221_s_at	10451
224367_at	84707
224772_at	89796
224774_s_at	89796
225028_at	550643
225029_at	550643
225178_at	151613
225180_at	151613
225313_at	63939
225342_at	205
225362_at	159090
225402_at	112858
225484_at	95681
225485_at	95681
225627_s_at	57685
225857_s_at	388796
225887_at	80209
225914_s_at	81617
225915_at	81617
226029_at	57216
226152_at	145567
226273_at	1184
226274_at	1184
226338_at	55529
226346_at	92312
226404_at	9584
226429_at	55425
226438_at	6641
226470_at	2686
226587_at	6638
226663_at	55608
226670_s_at	80336
226671_at	3920
226805_at	128486
226889_at	57539
226909_at	85460
226991_at	4773
227045_at	80110
227803_at	59084
227828_s_at	84141
227949_at	116154
227996_at	10160
228099_at	162972
228260_at	1993
228262_at	256714
228293_at	91614
228442_at	4773
228503_at	27330
228562_at	65986
228754_at	6533
228941_at	144245
228977_at	729680
229105_at	2863
229215_at	430
229310_at	114818
229464_at	50804
229481_at	85407
229623_at	441027
229725_at	23305
229801_at	254427
229817_at	57507
229891_x_at	55425
230020_at	51691
230051_at	254427
230060_at	83879
230630_at	205
230687_at	64849
230914_at	3172
230964_at	341640
231070_at	389434
231154_x_at	27283
231667_at	283375
231887_s_at	27143
231923_at	441027
231940_at	57711
232151_at	346389
232203_at	85407
232676_x_at	50804
234850_at	346606
234985_at	143458
235027_at	644283
235343_at	79805
235470_at	51691
235515_at	163183
235729_at	84874
235749_at	55757
235798_at	100113407
236314_at	9852
236328_at	26974
236565_s_at	55323
238124_at	127294
238554_at	80777
238755_at	644943
239246_at	10160
239345_at	80704
242191_at	100132406
242292_at	653687
242414_at	23475
242488_at	1131
243521_at	7789
243857_at	9643
244825_at	57477
32502_at	81544
44790_s_at	80183
