# Supplementary material for: Subtypes of primary colorectal tumors correlate with response to targeted treatment in colorectal cell lines
Source: BMC Med Genomics. 2012 Dec 31;5:66. doi: 10.1186/1755-8794-5-66 (PMC3543849; doi:10.1186/1755-8794-5-66)
Supplement: Additional file 10 — Table S15. Pharmacological response data for cell line panel AZCL. [file 1755-8794-5-66-S10.xlsx]

## Sheet: Aurora inhibitors
	AURi1	AURi2	AURi3
Colo320DM	-1.3402	0.1715	-0.8956
NCIH716	-0.1824	NA	-0.6635
SW480	-1.2769	-0.8458	-0.8266
SW620	0.381	-0.7007	-0.7454
C32	-1.0721	NA	-0.6733
CaCo2	0.0093	NA	-0.8956
CaR1	-1.2769	NA	-0.8956
CC20	1.0853	NA	-0.8956
Colo741	-0.8206	NA	-0.8956
HCT116	-0.1762	0.4561	-0.9615
NCI747	-1.156	NA	-0.8956
SW1417	-1.1657	NA	-0.8956
SW837	0.7018	NA	0.9959
Colo201	0.8223	NA	1.8895
COLO205	1.6469	0.2409	1.3901
Colo206	1.7378	NA	2.0177
HT29	-0.9314	-0.8458	-0.8956
LS174T	1.2543	NA	1.2064
LS180	-1.3531	-0.8458	-0.4815
LS411	0.0856	NA	1.2086
LS513	1.7378	NA	1.0431
NCIH548	1.4936	NA	1.5219
SKCO1	1.6616	0.7726	0.9481
C75	-1.2769	NA	-0.4626
C80	0.2635	NA	-0.0229
C84	1.7369	NA	1.5611
C99	1.7058	NA	1.4231
CCK81	-1.2769	NA	-0.8956
GP2d	-1.1822	NA	-0.8956
HCA46	1.6227	NA	2.3796
HRA19	-0.9542	NA	-0.8956
PC/JW	-1.1528	NA	-0.8956
RCM1	-1.1767	NA	-0.8677
SW403	1.6616	NA	2.0532
SW948	1.657	NA	0.4289
T84	-0.816	NA	-0.8956
Vaco10MS	-0.7321	NA	-0.0942
Vaco4A	1.3574	NA	0.2289
Vaco4S	1.576	NA	-0.0397

## Sheet: GSK3b inhibitors
	GSK3bi1	GSK3bi2	GSK3bi3	GSK3bi4
Colo320DM	-0.125	-0.3713	0.5691	0.3747
NCIH716	NA	NA	NA	NA
SW480	0.0263	-0.3587	0.1971	0.2302
SW620	0.1322	-0.3713	0.0066	-0.1465
C32	NA	NA	NA	NA
CaCo2	NA	NA	NA	NA
CaR1	NA	NA	NA	NA
CC20	NA	NA	NA	NA
Colo741	NA	NA	NA	NA
HCT116	0.3422	1.0613	1.2193	0.5173
NCI747	NA	NA	NA	NA
SW1417	NA	NA	NA	NA
SW837	NA	NA	NA	NA
Colo201	NA	NA	NA	NA
COLO205	-0.7436	-0.3713	-0.9402	-0.1804
Colo206	NA	NA	NA	NA
HT29	-0.6495	-0.3713	-0.9402	-0.1706
LS174T	NA	NA	NA	NA
LS180	-0.1004	-0.3713	-0.4888	-0.5196
LS411	NA	NA	NA	NA
LS513	NA	NA	NA	NA
NCIH548	NA	NA	NA	NA
SKCO1	-0.148	-0.3713	-0.5257	-0.6585
C75	NA	NA	NA	NA
C80	NA	NA	NA	NA
C84	NA	NA	NA	NA
C99	NA	NA	NA	NA
CCK81	NA	NA	NA	NA
GP2d	NA	NA	NA	NA
HCA46	NA	NA	NA	NA
HRA19	NA	NA	NA	NA
PC/JW	NA	NA	NA	NA
RCM1	NA	NA	NA	NA
SW403	NA	NA	NA	NA
SW948	NA	NA	NA	NA
T84	NA	NA	NA	NA
Vaco10MS	NA	NA	NA	NA
Vaco4A	NA	NA	NA	NA
Vaco4S	NA	NA	NA	NA

## Sheet: PI3K inhibitors
	PI3Ki1	PI3Ki2	PI3Ki3	PI3Ki4	PI3Ki5	PI3Ki6	PI3Ki7	PI3Ki8	PI3Ki9	PI3Ki10	PI3Ki11	PI3Ki12	PI3Ki13	PI3Ki14	PI3Ki15	PI3Ki16	PI3Ki17	PI3Ki18	PI3Ki19	PI3Ki20	PI3Ki21	PI3Ki22	PI3Ki23	PI3Ki24	PI3Ki25	PI3Ki26	PI3Ki27	PI3Ki28	PI3Ki29	PI3Ki30	PI3Ki31	PI3Ki32	PI3Ki33	PI3Ki34	PI3Ki35	PI3Ki36	PI3Ki37	PI3Ki38	PI3Ki39	PI3Ki40	PI3Ki41	PI3Ki42	PI3Ki43	PI3Ki44	PI3Ki45
Colo320DM	-0.0008	0.0604	0.4582	-0.4025	0.2956	0.0261	0.6516	-0.1246	0.4328	1.0638	0.1991	-0.0668	0.0396	0.2864	-0.0561	-0.0361	0.1892	-0.2114	0.0182	0.373	0.784	-0.1121	0.0261	-0.087	0.2198	0.4697	-0.6203	-0.0869	-0.0421	0.6369	-0.3421	0.3573	-0.0429	0.2816	0.4916	0.8651	-0.0304	-0.0205	-0.0651	-0.382	-0.457	-0.3536	0.2558	-0.2367	0.3355
NCIH716	NA	NA	NA	NA	-0.1146	NA	NA	NA	-0.4939	NA	NA	NA	NA	NA	NA	NA	NA	NA	NA	NA	NA	NA	NA	NA	NA	0.1727	NA	NA	NA	NA	NA	NA	NA	NA	NA	NA	NA	NA	NA	NA	NA	NA	NA	NA	NA
SW480	0.0105	-0.0135	0.2335	-0.0734	-0.1374	0.2146	0.0809	0.0004	0.5113	0.4891	-0.2325	-0.0668	-0.0722	-0.5047	-0.4558	-0.0361	0.034	0.5171	-0.0565	-0.2169	-0.01	-0.3108	-0.0409	0.1139	-0.2374	0.0323	-0.2154	-0.084	0.0118	-0.5664	-0.3374	-0.0164	-0.0429	-0.0622	-0.6004	-0.3995	-0.0304	-0.0205	-0.1671	0.4886	0.3466	-0.1966	0.3794	-0.3553	-0.2701
SW620	-0.0008	-0.1823	0.0131	NA	-0.0736	0.3502	0.0736	0.0475	-0.2684	-0.0014	-0.1385	-0.0668	-0.0722	-0.1782	-0.1386	-0.0293	0.0085	0.3478	0.0851	0.035	0.3642	-0.059	-0.0409	-0.3086	-0.1317	-1.0327	0.045	-0.0328	0.0762	0.232	-0.2831	0.0856	-0.0429	0.167	0.1038	-0.3995	-0.0304	-0.0205	0.2888	0.6724	0.3209	-0.7348	0.3096	0.264	NA
C32	NA	NA	NA	NA	-0.1535	NA	NA	NA	0.162	NA	NA	NA	NA	NA	NA	NA	NA	NA	NA	NA	NA	NA	NA	NA	NA	0.4203	NA	NA	NA	NA	NA	NA	NA	NA	NA	NA	NA	NA	NA	NA	NA	NA	NA	NA	NA
CaCo2	NA	NA	NA	NA	0.0869	NA	NA	NA	0.7029	NA	NA	NA	NA	NA	NA	NA	NA	NA	NA	NA	NA	NA	NA	NA	NA	0.984	NA	NA	NA	NA	NA	NA	NA	NA	NA	NA	NA	NA	NA	NA	NA	NA	NA	NA	NA
CaR1	NA	NA	NA	NA	-0.1262	NA	NA	NA	0.5774	NA	NA	NA	NA	NA	NA	NA	NA	NA	NA	NA	NA	NA	NA	NA	NA	0.984	NA	NA	NA	NA	NA	NA	NA	NA	NA	NA	NA	NA	NA	NA	NA	NA	NA	NA	NA
CC20	NA	NA	NA	NA	-0.1237	NA	NA	NA	-0.7017	NA	NA	NA	NA	NA	NA	NA	NA	NA	NA	NA	NA	NA	NA	NA	NA	0.3608	NA	NA	NA	NA	NA	NA	NA	NA	NA	NA	-0.0304	NA	NA	NA	0.2208	NA	-0.386	-0.3553	NA
Colo741	NA	NA	NA	NA	0.3001	NA	NA	NA	NA	NA	NA	NA	NA	NA	NA	NA	NA	NA	NA	NA	NA	NA	NA	NA	NA	0.1069	NA	NA	NA	NA	NA	NA	NA	NA	NA	NA	NA	NA	NA	NA	NA	NA	NA	NA	NA
HCT116	-0.0008	0.5959	-0.1132	0.2243	0.6845	0.2654	-0.2801	-0.0797	-0.1923	0.0983	0.2059	-0.0143	0.0629	0.177	0.336	-0.0361	-0.1487	0.1906	-0.1201	0.2657	0.4705	0.168	-0.0409	0.1473	0.3655	0.3028	0.7204	0.5411	0.0629	-0.5207	0.1404	-0.3857	-0.0429	-0.3457	-0.2302	-0.3995	-0.0304	-0.0205	-0.1671	-0.3126	0.3764	0.3255	0.1569	-0.3553	-0.1023
NCI747	NA	NA	NA	NA	0.5328	NA	NA	NA	0.215	NA	NA	NA	NA	NA	NA	NA	NA	NA	NA	NA	NA	NA	NA	NA	NA	0.7257	NA	NA	NA	NA	NA	NA	NA	NA	NA	NA	NA	NA	NA	NA	NA	NA	NA	NA	NA
SW1417	NA	NA	NA	NA	0.344	NA	NA	NA	NA	NA	NA	NA	NA	NA	NA	NA	NA	NA	NA	NA	NA	NA	NA	NA	NA	-0.4093	NA	NA	NA	NA	NA	NA	NA	NA	NA	NA	NA	NA	NA	NA	NA	NA	NA	NA	NA
SW837	NA	NA	NA	NA	-0.1853	NA	NA	NA	-0.5549	NA	NA	NA	NA	NA	NA	NA	NA	NA	NA	NA	NA	NA	NA	NA	NA	-0.0794	NA	NA	NA	NA	NA	NA	NA	NA	NA	NA	NA	NA	NA	NA	NA	NA	NA	NA	NA
Colo201	NA	NA	NA	NA	-0.3591	NA	NA	NA	-0.5616	NA	NA	NA	NA	NA	NA	NA	NA	NA	NA	NA	NA	NA	NA	NA	NA	0.5993	NA	NA	NA	NA	NA	NA	NA	NA	NA	NA	NA	NA	NA	NA	NA	NA	NA	NA	NA
COLO205	-0.0008	-0.3215	0.0135	0.038	0.1926	0.0357	-0.252	-0.2503	-0.236	-0.2765	-0.3504	-0.0668	-0.0722	-0.1957	-0.0825	-0.0361	0.0353	0.228	-0.1905	-0.1288	-0.6118	-0.1292	-0.0409	-0.3086	-0.0929	-0.142	0.1062	-0.1476	-0.068	0.1249	-0.1335	0.0322	-0.0429	0.1273	-0.3951	-0.3995	-0.0304	-0.0205	-0.1671	-0.1238	-0.457	0.2083	-0.2531	-0.3553	-0.3169
Colo206	NA	NA	NA	NA	-0.1853	NA	NA	NA	-0.6639	NA	NA	NA	NA	NA	NA	NA	NA	NA	NA	NA	NA	NA	NA	NA	NA	0.1454	NA	NA	NA	NA	NA	NA	NA	NA	NA	NA	NA	NA	NA	NA	NA	NA	NA	NA	NA
HT29	-0.0008	-0.3215	-0.7302	0.0681	-0.1853	-0.1883	-0.5041	0.0703	-0.7799	-0.9224	-0.3684	-0.0668	-0.0722	-0.5351	-0.2217	-0.0361	-0.086	-0.0648	-0.3129	-0.6998	-0.6118	-0.1842	-0.0409	-0.3086	-0.2374	-0.7171	-0.6203	-1.5362	-0.0627	-0.4329	-0.3636	-0.3867	0.0441	-0.3435	-0.3795	-0.3995	-0.0304	-0.0205	0.097	0.6712	0.0153	0.1386	-0.386	-0.3553	-0.1075
LS174T	NA	NA	NA	NA	0.258	NA	NA	NA	0.5023	NA	NA	NA	NA	NA	NA	NA	NA	NA	NA	NA	NA	NA	NA	NA	NA	-0.3829	NA	NA	NA	NA	NA	NA	NA	NA	NA	NA	NA	NA	NA	NA	NA	NA	NA	NA	NA
LS180	-0.0008	-0.3215	-0.2252	-0.0493	-0.1321	-0.4234	-0.3274	-0.2369	-0.471	-0.3669	-0.34	-0.0668	-0.0722	-0.5351	-0.0105	-0.0361	-0.4526	-0.4858	-0.1944	-0.6998	-0.6118	0.1158	-0.0409	-0.1452	-0.2374	-0.012	-0.4821	-0.7853	-0.2319	-0.8265	0.0904	-0.0814	-0.0429	-0.1203	-0.5056	-0.3995	-0.0304	-0.0205	-0.1671	-0.422	-0.457	0.1235	-0.386	-0.3553	0.1397
LS411	NA	NA	NA	NA	0.1001	NA	NA	NA	-0.493	NA	NA	NA	NA	NA	NA	NA	NA	NA	NA	NA	NA	NA	NA	NA	NA	0.5774	NA	NA	NA	NA	NA	NA	NA	NA	NA	NA	NA	NA	NA	NA	NA	NA	NA	NA	NA
LS513	NA	NA	NA	NA	0.0067	NA	NA	NA	NA	NA	NA	NA	NA	NA	NA	NA	NA	NA	NA	NA	NA	NA	NA	NA	NA	0.2074	NA	NA	NA	NA	NA	NA	NA	NA	NA	NA	NA	NA	NA	NA	NA	NA	NA	NA	NA
NCIH548	NA	NA	NA	NA	-0.8137	NA	NA	NA	-0.4017	NA	NA	NA	NA	NA	NA	NA	NA	NA	NA	NA	NA	NA	NA	NA	NA	0.4416	NA	NA	NA	NA	NA	NA	NA	NA	NA	NA	NA	NA	NA	NA	NA	NA	NA	NA	NA
SKCO1	-0.0008	-0.0111	0.1813	0.2618	-0.1067	0.2747	0.5328	0.1772	-0.1898	0.1798	-0.0992	-0.0485	0.1903	0.0027	-0.1591	0.1333	0.2462	-0.3061	0.0236	0.1038	-0.3613	-0.2201	-0.0409	-0.1396	0.0118	0.0375	0.1798	0.3108	0.1056	0.3521	0.0653	0.3515	0.0256	0.4506	0.3057	0.6016	-0.0304	-0.0205	0.0244	-0.5587	-0.457	0.4929	-0.386	0.0699	0.149
C75	NA	NA	NA	NA	-0.1853	NA	NA	NA	0.5582	NA	NA	NA	NA	NA	NA	NA	NA	NA	NA	NA	NA	NA	NA	NA	NA	-0.3095	NA	NA	NA	NA	NA	NA	NA	NA	NA	NA	NA	NA	NA	NA	NA	NA	NA	NA	NA
C80	NA	NA	NA	NA	-0.0776	NA	NA	NA	0.2881	NA	NA	NA	NA	NA	NA	NA	NA	NA	NA	NA	NA	NA	NA	NA	NA	-0.8008	NA	NA	NA	NA	NA	NA	NA	NA	NA	NA	NA	NA	NA	NA	NA	NA	NA	NA	NA
C84	NA	NA	NA	NA	-0.1853	NA	NA	NA	-0.1424	NA	NA	NA	NA	NA	NA	NA	NA	NA	NA	NA	NA	NA	NA	NA	NA	0.0107	NA	NA	NA	NA	NA	NA	NA	NA	NA	NA	NA	NA	NA	NA	NA	NA	NA	NA	NA
C99	NA	NA	NA	NA	-0.0565	NA	NA	NA	0.2381	NA	NA	NA	NA	NA	NA	NA	NA	NA	NA	NA	NA	NA	NA	NA	NA	0.548	NA	NA	NA	NA	NA	NA	NA	NA	NA	NA	-0.0304	NA	NA	NA	-0.457	NA	-0.0885	0.3552	NA
CCK81	NA	NA	NA	NA	0.1644	NA	NA	NA	0.3321	NA	NA	NA	NA	NA	NA	NA	NA	NA	NA	NA	NA	NA	NA	NA	NA	-0.3846	NA	NA	NA	NA	NA	NA	NA	NA	NA	NA	-0.0304	NA	NA	NA	-0.0492	NA	-0.386	-0.2829	NA
GP2d	NA	NA	NA	NA	-0.1853	NA	NA	NA	NA	NA	NA	NA	NA	NA	NA	NA	NA	NA	NA	NA	NA	NA	NA	NA	NA	-0.0914	NA	NA	NA	NA	NA	NA	NA	NA	NA	NA	NA	NA	NA	NA	NA	NA	NA	NA	NA
HCA46	NA	NA	NA	NA	0.0149	NA	NA	NA	0.4616	NA	NA	NA	NA	NA	NA	NA	NA	NA	NA	NA	NA	NA	NA	NA	NA	-0.1117	NA	NA	NA	NA	NA	NA	NA	NA	NA	NA	NA	NA	NA	NA	NA	NA	NA	NA	NA
HRA19	NA	NA	NA	NA	-0.0118	NA	NA	NA	-0.1053	NA	NA	NA	NA	NA	NA	NA	NA	NA	NA	NA	NA	NA	NA	NA	NA	0.6066	NA	NA	NA	NA	NA	NA	NA	NA	NA	NA	-0.0304	NA	NA	NA	0.9701	NA	0.7264	0.4925	NA
PC/JW	NA	NA	NA	NA	0.2285	NA	NA	NA	-0.7838	NA	NA	NA	NA	NA	NA	NA	NA	NA	NA	NA	NA	NA	NA	NA	NA	-0.5196	NA	NA	NA	NA	NA	NA	NA	NA	NA	NA	NA	NA	NA	NA	NA	NA	NA	NA	NA
RCM1	NA	NA	NA	NA	-0.1853	NA	NA	NA	-0.9053	NA	NA	NA	NA	NA	NA	NA	NA	NA	NA	NA	NA	NA	NA	NA	NA	-0.3838	NA	NA	NA	NA	NA	NA	NA	NA	NA	NA	NA	NA	NA	NA	NA	NA	NA	NA	NA
SW403	0	0.2187	NA	NA	-0.1374	-0.764	NA	0.1391	0.6317	NA	0.4901	-0.0668	0	0.0269	-0.3912	NA	NA	NA	0.0369	0.1034	-0.0287	-0.2189	0	-0.1641	0.3698	-0.1839	0.0322	-0.0196	-0.0068	-0.0518	0.0516	0.0512	0	0.1345	0.2307	0.0721	-0.0304	0	-0.0953	0.3292	-0.457	0.3785	0.0225	0.1119	NA
SW948	0	-0.2701	NA	NA	-0.1853	0.1685	NA	-0.278	-0.1095	NA	-0.0327	-0.0668	-0.0722	0.0277	0.1609	NA	NA	NA	-0.0718	0.1824	-0.5545	0.2188	0	0	-0.1919	0.2949	-0.0323	0.0967	0.0067	0.0291	0.0443	-0.0126	0	-0.0185	0.3425	-0.0722	-0.0304	-0.0205	0.0247	-0.2946	-0.457	-0.1167	-0.1917	0.1141	NA
T84	NA	NA	NA	NA	-0.1853	NA	NA	NA	-0.3053	NA	NA	NA	NA	NA	NA	NA	NA	NA	NA	NA	NA	NA	NA	NA	NA	-0.3042	NA	NA	NA	NA	NA	NA	NA	NA	NA	NA	NA	NA	NA	NA	NA	NA	NA	NA	NA
Vaco10MS	NA	NA	NA	NA	-0.1853	NA	NA	NA	0.4413	NA	NA	NA	NA	NA	NA	NA	NA	NA	NA	NA	NA	NA	NA	NA	NA	-0.7209	NA	NA	NA	NA	NA	NA	NA	NA	NA	NA	NA	NA	NA	NA	NA	NA	NA	NA	NA
Vaco4A	NA	NA	NA	NA	-0.0565	NA	NA	NA	-0.7261	NA	NA	NA	NA	NA	NA	NA	NA	NA	NA	NA	NA	NA	NA	NA	NA	-0.4798	NA	NA	NA	NA	NA	NA	NA	NA	NA	NA	NA	NA	NA	NA	NA	NA	NA	NA	NA
Vaco4S	NA	NA	NA	NA	-0.0202	NA	NA	NA	-0.2173	NA	NA	NA	NA	NA	NA	NA	NA	NA	NA	NA	NA	NA	NA	NA	NA	0.1816	NA	NA	NA	NA	NA	NA	NA	NA	NA	NA	NA	NA	NA	NA	NA	NA	NA	NA	NA

## Sheet: SRC inhibitors
	SRCi1	SRCi2	SRCi3	SRCi4	SRCi5
Colo320DM	-0.1268	-0.3353	-0.2825	-0.8671	0.0812
NCIH716	NA	NA	NA	-0.188	NA
SW480	-0.1268	-0.406	-0.044	-0.6521	0.011
SW620	-0.099	-0.3433	-0.3148	-0.603	0.5136
C32	NA	NA	NA	-0.1877	NA
CaCo2	NA	NA	NA	0.9434	NA
CaR1	NA	NA	NA	0.4239	NA
CC20	NA	NA	NA	0.2077	NA
Colo741	NA	NA	NA	-0.4813	NA
HCT116	0.3563	-0.0089	-0.3148	0.152	0.2056
NCI747	NA	NA	NA	0.3044	NA
SW1417	NA	NA	NA	0.1061	NA
SW837	NA	NA	NA	-0.0106	NA
Colo201	NA	NA	NA	-0.8509	NA
COLO205	-0.0849	0.3119	-0.3148	-0.5239	0.0225
Colo206	NA	NA	NA	-0.6394	NA
HT29	-0.0257	0.4697	0.135	-0.1653	-0.0098
LS174T	NA	NA	NA	0.7369	NA
LS180	-0.1268	-0.426	1.1358	0.6891	-1.1775
LS411	NA	NA	NA	-0.5417	NA
LS513	NA	NA	NA	-0.0546	NA
NCIH548	NA	NA	NA	-0.5781	NA
SKCO1	-0.1115	0.2041	0.8958	0.2959	0.2613
C75	NA	NA	NA	1.0244	NA
C80	NA	NA	NA	-0.8671	NA
C84	NA	NA	NA	0.8333	NA
C99	NA	NA	NA	0.8746	NA
CCK81	NA	NA	NA	1.4169	NA
GP2d	NA	NA	NA	0.3796	NA
HCA46	NA	NA	NA	1.1267	NA
HRA19	NA	NA	NA	-0.4058	NA
PC/JW	NA	NA	NA	-0.6923	NA
RCM1	NA	NA	NA	-0.6771	NA
SW403	-0.1268	NA	0	-0.7702	-0.0473
SW948	-0.1268	NA	NA	0.6217	-0.0421
T84	NA	NA	NA	-0.0087	NA
Vaco10MS	NA	NA	NA	-0.8671	NA
Vaco4A	NA	NA	NA	-0.6333	NA
Vaco4S	NA	NA	NA	-0.3031	NA

## Sheet: TOR inhibitors
	TORi1	TORi2	TORi3	TORi4	TORi5	TORi6	TORi7	TORi8	TORi9	TORi10	TORi11	TORi12	TORi13	TORi14	TORi15	TORi16
Colo320DM	-0.1264	0.4541	1.178	0.8168	0.3611	0.436	-0.0503	0.4505	0.2291	-0.2422	-0.075	-0.0542	-0.0305	0.3102	-0.0439	0.3216
NCIH716	NA	NA	NA	NA	0.0398	NA	NA	NA	NA	NA	NA	NA	NA	NA	NA	NA
SW480	-0.0939	0.1362	0.4845	0.4009	-0.049	0.2243	-0.0473	-0.1319	-0.0437	0.1014	-0.0423	0.286	-0.0857	0.1124	0.2501	0.0283
SW620	-0.1333	-0.435	-0.1037	0.0306	0.1499	0.1582	-0.0503	0.066	-0.0432	-0.0567	-0.0061	0.2634	-0.0088	0.1247	0.3732	0.1457
C32	NA	NA	NA	NA	0.4968	NA	NA	NA	NA	NA	NA	NA	NA	NA	NA	NA
CaCo2	NA	NA	NA	NA	0.5983	NA	NA	NA	NA	NA	NA	NA	NA	NA	NA	NA
CaR1	NA	NA	NA	NA	0.3004	NA	NA	NA	NA	NA	NA	NA	NA	NA	NA	NA
CC20	NA	NA	NA	NA	0.1464	NA	NA	NA	NA	NA	NA	NA	NA	NA	NA	NA
Colo741	NA	NA	NA	NA	0.1379	NA	NA	NA	NA	NA	NA	NA	NA	NA	NA	NA
HCT116	-0.0475	0.4358	0.9663	0.2698	0.1887	-0.3358	-0.0503	0.1031	0.2799	-0.0879	0.2859	-0.2815	0.0722	0.1034	-0.1195	-0.0817
NCI747	NA	NA	NA	NA	0.8007	NA	NA	NA	NA	NA	NA	NA	NA	NA	NA	NA
SW1417	NA	NA	NA	NA	0.656	NA	NA	NA	NA	NA	NA	NA	NA	NA	NA	NA
SW837	NA	NA	NA	NA	0.0254	NA	NA	NA	NA	NA	NA	NA	NA	NA	NA	NA
Colo201	NA	NA	NA	NA	0.3213	NA	NA	NA	NA	NA	NA	NA	NA	NA	NA	NA
COLO205	0.0152	-0.1512	0.0374	0.1885	-0.2685	0.0675	-0.0442	-0.0895	0.0442	-0.1879	0.0933	-0.2954	-0.0057	0.0406	-0.0052	-0.0713
Colo206	NA	NA	NA	NA	0.172	NA	NA	NA	NA	NA	NA	NA	NA	NA	NA	NA
HT29	0.2109	-0.4718	-1.0738	-1.7324	-0.6625	-0.9438	-0.0503	-0.7566	-0.8114	-0.2422	-0.9909	-0.7244	-0.4906	-1.3202	-0.8589	-0.8045
LS174T	NA	NA	NA	NA	-0.0894	NA	NA	NA	NA	NA	NA	NA	NA	NA	NA	NA
LS180	-0.0344	-0.3813	-1.0738	-1.2601	-1.3306	-0.9345	-0.0503	-0.7566	-0.8114	-0.2422	-0.8291	-0.6783	-0.4906	-0.4142	-0.7647	-0.7307
LS411	NA	NA	NA	NA	0.6441	NA	NA	NA	NA	NA	NA	NA	NA	NA	NA	NA
LS513	NA	NA	NA	NA	-0.2404	NA	NA	NA	NA	NA	NA	NA	NA	NA	NA	NA
NCIH548	NA	NA	NA	NA	0.5183	NA	NA	NA	NA	NA	NA	NA	NA	NA	NA	NA
SKCO1	0.1732	-0.604	-1.0738	-0.2895	0.2491	0.3622	0.0672	0.1312	-0.1905	-0.2008	0.311	-0.2693	0.0679	0.044	0.3109	0.2731
C75	NA	NA	NA	NA	-0.4131	NA	NA	NA	NA	NA	NA	NA	NA	NA	NA	NA
C80	NA	NA	NA	NA	0.1889	NA	NA	NA	NA	NA	NA	NA	NA	NA	NA	NA
C84	NA	NA	NA	NA	-0.8153	NA	NA	NA	NA	NA	NA	NA	NA	NA	NA	NA
C99	NA	NA	NA	NA	0.2041	NA	NA	NA	NA	NA	NA	NA	NA	NA	NA	NA
CCK81	NA	NA	NA	NA	-0.3359	NA	NA	NA	NA	NA	NA	NA	NA	NA	NA	NA
GP2d	NA	NA	NA	NA	-0.3919	NA	NA	NA	NA	NA	NA	NA	NA	NA	NA	NA
HCA46	NA	NA	NA	NA	0.2231	NA	NA	NA	NA	NA	NA	NA	NA	NA	NA	NA
HRA19	NA	NA	NA	NA	0.5825	NA	NA	NA	NA	NA	NA	NA	NA	NA	NA	NA
PC/JW	NA	NA	NA	NA	0.2906	NA	NA	NA	NA	NA	NA	NA	NA	NA	NA	NA
RCM1	NA	NA	NA	NA	-0.6318	NA	NA	NA	NA	NA	NA	NA	NA	NA	NA	NA
SW403	NA	NA	NA	NA	-0.5318	NA	NA	-0.0866	0.0499	0.5061	-0.3397	0.0802	-0.0661	-0.3572	-0.3722	-0.3937
SW948	NA	NA	NA	NA	-0.0067	NA	NA	0.1998	0.2748	-0.2041	0.1279	-0.0802	0.2154	0.2986	0.4111	0.3358
T84	NA	NA	NA	NA	-0.5325	NA	NA	NA	NA	NA	NA	NA	NA	NA	NA	NA
Vaco10MS	NA	NA	NA	NA	-0.8722	NA	NA	NA	NA	NA	NA	NA	NA	NA	NA	NA
Vaco4A	NA	NA	NA	NA	-0.3984	NA	NA	NA	NA	NA	NA	NA	NA	NA	NA	NA
Vaco4S	NA	NA	NA	NA	0.3478	NA	NA	NA	NA	NA	NA	NA	NA	NA	NA	NA

## Sheet: WNT inhibitors
	WNTi1	WNTi2	WNTi3	WNTi4	WNTi5	WNTi6	WNTi7	WNTi8	WNTi9	WNTi10	WNTi11	WNTi12	WNTi13
Colo320DM	0.1929	-0.2348	-0.4462	-1.0994	-0.0609	-0.3895	-0.1622	0.1744	0.2109	0.1966	0.1291	0.3567	0.4344
NCIH716	NA	NA	NA	NA	NA	NA	NA	NA	NA	NA	NA	NA	NA
SW480	0.321	-0.0554	0.1362	0.0447	-0.1127	0.3617	0.6186	-0.0176	-0.1737	0.0075	-0.0616	-0.0989	0.2412
SW620	0.5099	0.4135	0.1839	0.3184	-0.0536	0.0387	-0.1032	-0.0176	-0.3182	0.0809	0.0781	-0.3039	-0.0056
C32	NA	NA	NA	NA	NA	NA	NA	NA	NA	NA	NA	NA	NA
CaCo2	NA	NA	NA	NA	NA	NA	NA	NA	NA	NA	NA	NA	NA
CaR1	NA	NA	NA	NA	NA	NA	NA	NA	NA	NA	NA	NA	NA
CC20	NA	NA	NA	NA	NA	NA	NA	NA	NA	NA	NA	NA	NA
Colo741	NA	NA	NA	NA	NA	NA	NA	NA	NA	NA	NA	NA	NA
HCT116	0.7809	0.4054	0.121	0.6189	0.3549	0.1081	0.4637	0.1151	-0.0371	0.006	-0.0398	-0.0557	0.3213
NCI747	NA	NA	NA	NA	NA	NA	NA	NA	NA	NA	NA	NA	NA
SW1417	NA	NA	NA	NA	NA	NA	NA	NA	NA	NA	NA	NA	NA
SW837	NA	NA	NA	NA	NA	NA	NA	NA	NA	NA	NA	NA	NA
Colo201	NA	NA	NA	NA	NA	NA	NA	NA	NA	NA	NA	NA	NA
COLO205	-0.4559	-0.1484	0.3206	0.3612	-0.1044	0.2208	0.189	0.1188	0.0035	0.1543	0.0788	-0.0099	0.2906
Colo206	NA	NA	NA	NA	NA	NA	NA	NA	NA	NA	NA	NA	NA
HT29	-1.3005	-0.3988	-0.1506	-0.3436	-0.4425	-0.4206	-0.2405	0.18	-0.2081	0.1779	0.0768	-0.2599	-0.0114
LS174T	NA	NA	NA	NA	NA	NA	NA	NA	NA	NA	NA	NA	NA
LS180	-0.6074	-0.6538	-0.0089	-0.0971	-0.4032	-0.5576	-0.8211	-0.4583	-0.2386	-0.4749	-0.1752	-0.9524	-0.4816
LS411	NA	NA	NA	NA	NA	NA	NA	NA	NA	NA	NA	NA	NA
LS513	NA	NA	NA	NA	NA	NA	NA	NA	NA	NA	NA	NA	NA
NCIH548	NA	NA	NA	NA	NA	NA	NA	NA	NA	NA	NA	NA	NA
SKCO1	-0.1027	-0.2617	-0.2707	0.4223	0.1146	0.4245	-0.4007	0.1108	0.5557	-0.2281	0.3824	-0.09	-0.3274
C75	NA	NA	NA	NA	NA	NA	NA	NA	NA	NA	NA	NA	NA
C80	NA	NA	NA	NA	NA	NA	NA	NA	NA	NA	NA	NA	NA
C84	NA	NA	NA	NA	NA	NA	NA	NA	NA	NA	NA	NA	NA
C99	NA	NA	NA	NA	NA	NA	NA	NA	NA	NA	NA	NA	NA
CCK81	NA	NA	NA	NA	NA	NA	NA	NA	NA	NA	NA	NA	NA
GP2d	NA	NA	NA	NA	NA	NA	NA	NA	NA	NA	NA	NA	NA
HCA46	NA	NA	NA	NA	NA	NA	NA	NA	NA	NA	NA	NA	NA
HRA19	NA	NA	NA	NA	NA	NA	NA	NA	NA	NA	NA	NA	NA
PC/JW	NA	NA	NA	NA	NA	NA	NA	NA	NA	NA	NA	NA	NA
RCM1	NA	NA	NA	NA	NA	NA	NA	NA	NA	NA	NA	NA	NA
SW403	-0.6223	0.3288	-0.0439	0.6189	0.2407	0.21	0.4638	-0.212	-0.03	0.1407	0.1554	0.0442	0.237
SW948	-1.0117	-0.7022	0.0439	-0.354	-0.0751	-0.21	-0.414	-0.0471	0.03	-0.2314	-0.4755	0.1752	-0.237
T84	NA	NA	NA	NA	NA	NA	NA	NA	NA	NA	NA	NA	NA
Vaco10MS	NA	NA	NA	NA	NA	NA	NA	NA	NA	NA	NA	NA	NA
Vaco4A	NA	NA	NA	NA	NA	NA	NA	NA	NA	NA	NA	NA	NA
Vaco4S	NA	NA	NA	NA	NA	NA	NA	NA	NA	NA	NA	NA	NA
